# Supplementary material for: Plant recording across two centuries reveals dramatic changes in species diversity of a Mediterranean archipelago
Source: Sci Rep. 2017 Jul 14;7:5415. doi: 10.1038/s41598-017-05114-5 (PMC5511228; doi:10.1038/s41598-017-05114-5)
Supplement: Supplementary file 3 — Supplementary dataset [file 41598_2017_5114_MOESM3_ESM.xls]

## Sheet: Caption
DOI: 10.1038/s41598-017-05114-5
Scientific Reports
Plant recording across two centuries reveals dramatic changes in species diversity of a Mediterranean archipelago
Alessandro Chiarucci1, Simone Fattorini2,3, Bruno Foggi4, Sara Landi1, Lorenzo Lazzaro4, János Podani5,6 & Daniel Simberloff7
1 Department of Biological, Geological and Environmental Sciences, University of Bologna, Via Irnerio 42, 40126, Bologna, Italy
2 Department of Life, Health and Environmental Sciences, University of L’Aquila, via Vetoio, Coppito, 67100, L’Aquila, Italy
3 CE3C – Centre for Ecology, Evolution and Environmental Changes/Azorean Biodiversity Group and Universidade dos Açores - Departamento de Ciências e Engenharia do Ambiente, Angra do Heroísmo, Açores, Portugal
4 Department of Biology, University of Florence, Via G. La Pira, 4, 50121, Florence, Italy
5 Department of Plant Systematics, Ecology and Theoretical Biology, Institute of Biology, L. Eötvös University, Pázmány P. s. 1/c, H-1117, Budapest, Hungary
6 MTA-ELTE-MTM Ecology Research Group, Budapest, Hungary
7 Department of Ecology and Evolutionary Biology, University of Tennessee, Knoxville, TN, 37996, USA
Supplementary Table S3

## Sheet: Data
Life Form	Alien / Native	Island	Argentario	Argentarola	Capraia	Cerboli	Elba	Fobu	Formica Grande	Giannutri	Giglio	Gorgona	Isolotto Porto ercole	Montecristo	Palmaiola	Pianosa	Scarpa	Scola	Argentario	Argentarola	Capraia	Cerboli	Elba	Fobu	Formica Grande	Giannutri	Giglio	Gorgona	Isolotto Porto ercole	Montecristo	Palmaiola	Pianosa	Scarpa	Scola
		Period	1830-1950	1830-1950	1830-1950	1830-1950	1830-1950	1830-1950	1830-1950	1830-1950	1830-1950	1830-1950	1830-1950	1830-1950	1830-1950	1830-1950	1830-1950	1830-1950	1951-2015	1951-2015	1951-2015	1951-2015	1951-2015	1951-2015	1951-2015	1951-2015	1951-2015	1951-2015	1951-2015	1951-2015	1951-2015	1951-2015	1951-2015	1951-2015
LIFE FORM	ALIEN / NATIVE	Total Richness	1011	24	649	67	1228	9	15	306	733	489	84	414	118	539	6	90	845	35	639	47	1039	17	42	391	589	500	89	403	101	523	2	22
T	A	Abutilon theophrasti Medik.	0	0	0	0	0	0	0	0	0	0	0	0	0	0	0	0	0	0	0	0	0	0	0	0	0	1	0	0	0	0	0	0
P	A	Acacia cyanophylla Lindl.	0	0	0	0	0	0	0	0	0	0	0	0	0	0	0	0	1	0	0	0	0	0	0	0	0	0	0	0	0	0	0	0
P	A	Acacia dealbata Link	0	0	0	0	0	0	0	0	0	0	0	0	0	0	0	0	0	0	0	0	1	0	0	0	1	0	1	0	0	0	0	0
P	A	Acacia karroo Hayne	0	0	0	0	0	0	0	0	0	0	0	0	0	0	0	0	0	0	0	0	1	0	0	0	0	0	0	0	0	0	0	0
P	A	Acacia provincialis A. Camus	0	0	0	0	0	0	0	0	0	0	0	0	0	0	0	0	0	0	1	0	1	0	0	0	0	0	1	0	0	1	0	0
P	A	Acacia pycnantha Benth.	0	0	0	0	0	0	0	0	0	0	0	0	0	0	0	0	1	0	0	0	1	0	0	0	0	0	0	0	0	1	0	0
P	A	Acacia retinodes Schltdl.	0	0	0	0	0	0	0	0	0	0	0	0	0	0	0	0	0	0	0	0	1	0	0	0	0	0	0	0	0	0	0	0
P	A	Acacia saligna (Labill.) H.L. Wendl.	0	0	0	0	0	0	0	0	0	0	0	0	0	0	0	0	0	0	0	0	1	0	0	1	1	0	0	0	0	1	0	0
H	N	Acanthus mollis L. subsp. mollis	1	0	0	0	0	0	0	0	0	1	0	1	0	0	0	0	1	0	1	0	1	0	0	1	1	0	0	1	0	1	0	0
P	N	Acer campestre L.	1	0	0	0	1	0	0	0	0	0	0	0	0	0	0	0	1	0	1	0	1	0	0	0	0	0	0	0	0	0	0	0
P	N	Acer monspessulanum L.	1	0	0	0	0	0	0	0	0	0	0	0	0	0	0	0	1	0	0	0	0	0	0	0	0	0	0	0	0	0	0	0
H	N	Achillea ageratum L.	1	0	0	0	1	0	0	0	0	0	0	0	0	0	0	0	0	0	0	0	0	0	0	0	0	0	0	0	0	0	0	0
H	N	Achillea ligustica All.	1	0	0	0	1	0	0	0	1	1	0	1	0	0	0	0	1	0	1	0	1	0	0	0	1	1	0	1	0	0	0	0
Ch	N	Achillea maritima (L.) Ehrend. & Y.P. Guo subsp. maritima	1	0	0	0	1	0	0	0	1	0	0	0	0	1	0	0	1	0	0	0	1	0	0	0	1	0	0	0	0	0	0	0
H	N	Achnatherum bromoides (L.) P. Beauv.	1	0	0	0	0	0	0	0	0	0	0	0	0	0	0	0	1	0	0	0	1	0	0	0	0	0	0	0	0	0	0	0
T	N	Acinos arvensis (Lam.) Dandy subsp. arvensis	0	0	0	0	1	0	0	0	0	0	0	0	0	0	0	0	0	0	0	0	1	0	0	0	0	0	0	0	0	0	0	0
G	N	Aconitum anthora L.	0	0	0	0	1	0	0	0	0	0	0	0	0	0	0	0	0	0	0	0	0	0	0	0	0	0	0	0	0	0	0	0
G	N	Adiantum capillus-veneris L.	1	0	1	0	1	0	0	1	1	1	0	1	0	1	0	1	1	0	1	0	1	0	0	0	1	1	0	1	0	1	0	0
T	N	Adonis annua L. subsp. cupaniana (Guss.) C. Steinb.	1	0	1	0	1	0	0	1	0	1	0	0	0	1	0	0	1	0	1	0	0	0	0	1	0	0	0	1	0	0	0	0
T	N	Aegilops geniculata Roth	1	0	1	0	1	0	0	1	1	1	0	0	0	1	0	0	1	0	0	0	1	0	0	1	1	0	0	0	0	1	0	0
T	N	Aegilops neglecta Req. ex Bertol.	1	0	1	0	0	0	0	0	1	0	0	0	0	0	0	0	0	0	0	0	0	0	0	0	0	0	0	0	0	0	0	0
T	N	Aegilops triuncialis L.	0	0	1	0	1	0	0	0	0	0	0	0	0	0	0	0	1	0	0	0	1	0	0	0	0	0	0	0	0	0	0	0
G	N	Aeluropus littoralis L.	1	0	0	0	0	0	0	0	0	0	0	0	0	0	0	0	0	0	0	0	0	0	0	0	0	0	0	0	0	0	0	0
P	A	Aeonium arboreum (L.) Webb & Berthel.	0	0	0	0	0	0	0	0	0	0	0	0	0	0	0	0	0	0	1	0	1	0	0	1	1	0	0	0	0	1	0	0
P	A	Aeonium haworthii Webb & Berth.	0	0	0	0	0	0	0	0	0	0	0	0	0	0	0	0	0	0	0	0	0	0	0	0	1	0	0	0	0	1	0	0
Ch	N	Aethionema saxatile (L.) R.Br.	1	0	0	0	0	0	0	0	0	0	0	0	0	0	0	0	1	0	0	0	0	0	0	0	0	0	0	0	0	0	0	0
P	A	Agave americana L.	0	0	1	0	1	0	0	0	1	1	0	1	0	1	0	0	1	0	1	0	1	0	0	1	1	1	0	1	1	1	0	0
H	N	Agrimonia eupatoria L. subsp. eupatoria	1	0	0	0	1	0	0	0	1	1	0	0	0	0	0	0	1	0	1	0	1	0	0	0	1	1	0	0	0	0	0	0
G	N	Agropogon littoralis (Sm.) C.E. Hubb.	0	0	0	0	0	0	0	1	0	0	0	0	0	0	0	0	0	0	0	0	0	0	0	1	0	0	0	0	0	0	0	0
T	N	Agrostemma githago L.	1	0	1	0	1	0	0	1	1	1	0	0	0	0	0	0	0	0	0	0	0	0	0	0	0	0	0	0	0	0	0	0
H	N	Agrostis canina L. subsp. canina	0	0	0	0	1	0	0	0	0	0	0	0	0	0	0	0	0	0	0	0	0	0	0	0	0	0	0	0	0	0	0	0
H	N	Agrostis capillaris L.	0	0	0	0	0	0	0	0	0	1	0	0		0	0	0	0	0	0	0	0	0	0	0	0	0	0	0	0	0	0	0
H	N	Agrostis castellana	0	0	0	0	0	0	0	0	0	0	0	0	0	0	0	0	0	0	0	0	1	0	0	0	0	0	0	0	0	0	0	0
Ch	N	Agrostis stolonifera L.	1	0	0	0	1	0	0	0	1	1	0	1	0	1	0	0	1	0	1	0	0	0	0	0	0	1	0	0	0	0	0	0
P	A	Ailanthus altissima (Mill.) Swingle	0	0	0	0	1	0	0	0	0	0	0	1	0	1	0	0	1	0	1	0	1	0	0	0	0	1	0	1	0	1	0	0
T	N	Aira caryophyllea L. subsp. caryophyllea	0	0	1	0	1	0	0	0	1	0	0	0	0	0	0	0	0	0	1	0	1	0	0	0	1	1	0	0	0	0	0	0
T	N	Aira cupaniana Guss.	1	0	1	0	1	0	0	0	1	0	0	0	0	1	0	0	1	0	1	0	1	0	0	0	1	1	0	1	0	0	0	0
T	N	Aira elegantissima Schur	1	0	0	0	1	0	0	0	1	1	0	1	0	0	0	0	1	0	1	0	1	0	0	0	0	1	0	1	0	0	0	0
T	N	Aira intermedia Guss.	1	0	0	0	0	0	0	0	1	0	0	0	0	0	0	0	1	0	0	0	0	0	0	0	1	0	0	0	0	0	0	0
T	N	Aira tenorei Guss.	0	0	1	0	1	0	0	0	0	1	0	0	0	0	0	0	0	0	0	0	1	0	0	0	0	0	0	0	0	0	0	0
T	N	Ajuga chamaepitys (L.) Schreb. subsp. chamaepitys	0	0	0	0	0	0	0	0	0	0	0	0	0	0	0	0	0	0	0	0	0	0	0	0	0	0	0	0	0	0	0	0
Ch	N	Ajuga iva (L.) Schreb. subsp. iva	1	0	0	0	1	0	0	0	0	0	0	0	0	1	0	0	1	0	0	0	1	0	0	0	0	0	0	0	0	1	0	0
P	A	Albizia julibrissin Durazz.	0	0	0	0	0	0	0	0	0	0	0	0	0	0	0	0	1	0	0	0	0	0	0	0	0	0	0	1	0	0	0	0
H	A	Alcea rosea L.	0	0	0	0	0	0	0	0	0	0	0	0	0	1	0	0	0	0	0	0	0	0	0	0	0	0	0	0	0	0	0	0
I	N	Alisma lanceolatum With.	0	0	0	0	0	0	0	0	0	0	0	0	0	0	0	0	0	0	1	0	1	0	0	0	0	0	0	0	0	0	0	0
I	N	Alisma plantago-aquatica L.	1	0	1	0	1	0	0	0	1	0	0	0	0	0	0	0	1	0	1	0	1	0	0	0	1	0	0	0	0	0	0	0
T	N	Alkanna lutea Moris	0	0	0	0	0	0	0	0	0	0	0	1	0	0	0	0	0	0	0	0	0	0	0	0	0	0	0	1	0	0	0	0
H	N	Alliaria petiolata (M. Bieb.) Cavara & Grande	1	0	0	0	1	0	0	0	0	0	0	0	0	0	0	0	1	0	0	0	1	0	0	0	0	0	0	0	0	0	0	0
G	N	Allium amethystinum Tausch	0	0	0	0	0	0	0	0	0	0	0	0	0	0	0	0	0	0	0	0	0	0	0	0	0	1	0	0	0	0	0	0
G	N	Allium ampeloprasum L.	1	0	1	1	1	0	0	0	1	0	0	0	1	1	0	1	1	0	1	1	1	0	0	0	1	1	0	0	1	1	0	0
G	N	Allium chamaemoly L. subsp. chamaemoly	1	0	1	0	1	0	0	0	1	0	0	0	0	1	0	0	1	0	1	0	1	0	0	0	0	0	0	0	0	1	0	0
G	N	Allium cirrhosum	0	0	0	0	1	0	0	0	0	0	0	0	0	0	0	0	0	0	0	0	1	0	0	0	0	0	0	0	0	0	0	0
G	N	Allium commutatum Guss.	1	0	0	0	0	0	1	1	1	0	1	0	0	0	0	0	0	1	1	0	1	0	1	1	1	0	1	0	0	1	0	1
G	N	Allium moschatum L.	1	0	0	0	0	0	0	0	0	0	0	0	0	0	0	0	0	0	0	0	0	0	0	0	0	0	0	0	0	0	0	0
G	N	Allium neapolitanum Cirillo	1	0	0	0	0	0	0	0	0	0	0	0	0	0	0	0	1	0	0	0	1	0	0	0	0	0	0	0	0	0	0	0
G	N	Allium nigrum L.	0	0	0	0	1	0	0	0	0	0	0	0	0	0	0	0	0	0	0	0	0	0	0	1	0	0	0	0	0	0	0	0
G	N	Allium oleraceum L. subsp. oleraceum	0	0	0	0	1	0	0	0	0	0	0	0	0	0	0	0	0	0	0	0	0	0	0	0	0	0	0	0	0	0	0	0
G	N	Allium pallens L. subsp. pallens	1	0	0	0	1	0	0	0	1	0	0	0	0	1	0	0	1	0	0	0	0	0	0	0	0	0	0	0	0	0	0	0
G	N	Allium paniculatum L. subsp. paniculatum	1	0	0	0	1	0	0	0	1	0	0	0	0	0	0	0	1	0	0	0	0	0	0	0	1	0	0	0	0	0	0	0
G	N	Allium parciflorum Viv.	0	0	0	0	0	0	0	0	0	0	0	0	0	0	0	0	0	0	0	0	1	0	0	0	0	0	0	0	0	0	0	0
G	N	Allium pendulinum Ten.	0	0	0	0	1	0	0	0	0	0	0	0	0	0	0	0	0	0	0	0	0	0	0	0	0	0	0	0	0	0	0	0
G	N	Allium porrum L.	0	0	1	0	0	0	0	0	0	0	0	0	0	0	0	0	0	0	1	0	0	0	0	0	0	0	0	0	0	0	0	0
G	N	Allium roseum L.	1	0	1	0	0	0	0	1	1	1	0	0	0	1	0	0	1	0	1	0	1	0	0	1	1	1	0	0	0	1	0	0
G	N	Allium rotundum L.	0	0	1	0	0	0	0	0	0	0	0	0	0	0	0	0	0	0	0	0	0	0	0	0	0	0	0	0	0	0	0	0
G	N	Allium scorodoprasum L.	0	0	0	0	0	0	0	0	0	0	0	0	0	0	0	0	0	0	0	0	1	0	0	0	0	0	0	0	0	0	0	0
G	N	Allium sphaerocephalon L.	1	0	1	0	1	0	0	0	1	1	1	0	0	1	0	1	1	0	0	0	1	0	0	0	0	0	0	0	0	1	0	0
G	N	Allium subhirsutum L.	1	0	1	0	1	0	0	1	1	0	1	1	0	1	0	1	1	0	1	0	1	0	0	1	1	0	1	1	0	1	0	0
G	N	Allium tenuiflorum Ten.	1	0	0	0	1	0	0	1	1	0	0	0	0	0	0	0	1	0	0	0	1	0	0	1	0	0	0	0	0	1	0	0
G	N	Allium triquetrum L.	1	0	1	0	1	0	0	0	1	1	0	1	0	0	0	0	1	0	1	0	1	0	0	0	1	1	0	1	0	1	0	0
G	N	Allium vineale L.	1	0	1	0	1	0	0	0	1	0	0	1	0	0	0	0	0	0	0	0	1	0	0	0	1	1	0	0	0	0	0	0
P	A	Alnus cordata (Loisel.) Loisel.	0	0	0	0	0	0	0	0	0	0	0	0	0	0	0	0	0	0	0	0	1	0	0	0	0	0	0	0	0	0	0	0
P	N	Alnus glutinosa (L.) Gaertn.	0	0	0	0	1	0	0	0	0	1	0	0	0	0	0	0	0	0	0	0	1	0	0	0	0	1	0	0	0	0	0	0
H	A	Aloe arborescens Mill.	0	0	0	0	0	0	0	0	0	0	0	0	0	0	0	0	0	0	1	0	1	0	0	1	1	1	0	1	0	1	0	0
H	N	Alopecurus bulbosus Gouan	0	0	0	0	1	0	0	0	0	0	0	0	0	1	0	0	0	0	0	0	0	0	0	0	0	0	0	0	0	0	0	0
T	N	Alopecurus rendlei Eig	1	0	1	0	1	0	0	0	0	0	0	0	0	0	0	0	0	0	0	0	0	0	0	0	0	0	0	0	0	0	0	0
T	N	Althaea hirsuta L.	1	0	0	0	1	0	0	1	1	0	0	0	0	1	0	0	0	0	0	0	0	0	0	1	0	1	0	0	0	0	0	0
H	N	Althaea officinalis L.	1	0	0	0	1	0	0	0	0	0	0	0	0	0	0	0	0	0	0	0	0	0	0	0	0	0	0	0	0	0	0	0
T	N	Alyssum alyssoides (L.)L.	0	0	0	0	0	0	0	0	0	0	0	0	0	0	0	0	0	0	0	0	1	0	0	0	0	0	0	0	0	0	0	0
T	N	Alyssum campestre (L.) L. s.l.	0	0	0	0	1	0	0	0	0	0	0	0	0	0	0	0	0	0	0	0	1	0	0	0	0	0	0	0	0	0	0	0
T	A	Amaranthus albus L.	0	0	1	0	1	0	0	0	1	0	0	1	0	1	0	0	1	0	1	0	0	0	0	0	0	1	0	0	0	0	0	0
T	A	Amaranthus blitoides S. Watson	0	0	0	0	0	0	0	0	0	0	0	0	0	0	0	0	0	0	0	0	1	0	0	0	0	0	0	0	0	1	0	0
T	N	Amaranthus blitum L. subsp. blitum	0	0	1	0	1	0	0	0	0	0	0	0	0	0	0	0	0	0	0	0	0	0	0	0	0	1	0	0	0	0	0	0
T	A	Amaranthus caudatus L.	0	0	0	0	0	0	0	0	0	0	0	0	0	0	0	0	0	0	0	0	1	0	0	0	0	0	0	0	0	0	0	0
T	A	Amaranthus cruentus L.	0	0	0	0	1	0	0	0	0	0	0	0	0	0	0	0	0	0	0	0	1	0	0	0	0	1	0	0	0	0	0	0
T	A	Amaranthus deflexus L.	1	0	1	0	1	0	0	0	1	1	0	1	0	1	0	0	1	0	1	0	0	0	0	0	1	1	0	1	0	1	0	0
T	N	Amaranthus graecizans L. s.l.	0	0	0	0	1	0	0	0	1	0	0	1	0	0	0	0	0	0	0	0	0	0	0	0	0	1	0	1	0	0	0	0
T	A	Amaranthus hybridus L.	0	0	0	0	1	0	0	0	0	0	0	0	0	0	0	0	0	0	1	0	1	0	0	0	0	1	0	0	0	0	0	0
T	A	Amaranthus retroflexus L.	0	0	1	0	1	0	0	0	1	0	0	1	0	1	0	0	1	0	1	0	1	1	0	1	1	1	0	0	0	1	0	0
T	N	Ambrosia maritima L.	1	0	0	0	1	0	0	0	1	0	0	0	0	0	0	0	0	0	0	0	0	0	0	0	0	0	0	0	0	0	0	0
T	N	Ammi majus L.	1	0	1	0	1	0	0	0	1	0	0	1	0	0	0	0	0	0	0	0	0	0	0	0	0	0	0	0	0	0	0	0
T	N	Ammi visnaga (L.) Lam.	0	0	1	1	1	0	0	0	0	0	0	0	0	0	0	0	0	0	0	0	1	0	0	1	0	0	0	0	0	0	0	0
T	N	Ammoides pusilla (Brot.) Breistr.	1	0	0	0	1	0	0	0	0	0	0	0	0	1	0	0	0	0	0	0	1	0	0	0	0	0	0	0	0	1	0	0
G	N	Ammophila arenaria (L.) Link subsp. arundinacea H. Lindb.	1	0	0	0	1	0	0	0	0	0	0	0	0	1	0	0	1	0	0	0	1	0	0	0	0	0	0	0	0	1	0	0
H	N	Ampelodesmos mauritanicus (Poir.) T. Durand & Schinz	1	0	0	0	1	0	0	0	1	0	0	0	0	0	0	0	1	0	0	0	1	0	0	0	1	0	1	0	0	0	0	0
G	N	Anacamptis coriophora (L.) R.M. Bateman, Pridgeon & M.W. Chase subsp. fragrans (Pollini) R.M. Bateman, Pridgeon & M.W. Chase	1	0	0	0	1	0	0	0	0	0	0	0	0	1	0	0	1	0	0	0	0	0	0	0	0	0	0	0	0	0	0	0
G	N	Anacamptis laxiflora (Lam.) R.M. Bateman, Pridgeon & M.W. Chase	1	0	0	0	0	0	0	0	0	0	0	0	0	0	0	0	1	0	1	0	0	0	0	0	0	0	0	0	0	0	0	0
G	N	Anacamptis morio (L.) R.M. Bateman, Pridgeon & M.W. Chase	1	0	1	0	1	0	0	0	1	0	0	0	0	0	0	0	1	0	1	0	1	0	0	0	1	0	0	0	0	0	0	0
G	N	Anacamptis papilionacea (L.) R.M. Bateman, Pridgeon & M.W. Chase	1	0	1	0	1	0	0	0	1	0	1	0	0	1	0	0	1	0	1	0	1	0	0	0	1	0	0	0	0	1	0	0
G	N	Anacamptis pyramidalis (L.) Rich.	1	0	0	0	1	0	0	1	1	0	0	0	0	1	0	0	1	0	0	0	1	0	0	0	1	0	0	0	0	0	0	0
G	N	Anacamptis x gennarii (Rchb. f.) H. Kretzschmar, Eccarius & H. Dietr.	0	0	0	0	0	0	0	0	0	0	0	0	0	0	0	0	0	0	0	0	1	0	0	0	0	0	0	0	0	0	0	0
T	N	Anacyclus clavatus (Desf.) Pers.	1	0	1	0	0	0	0	0	0	0	0	0	0	0	0	0	0	0	1	0	0	0	0	0	0	0	0	0	0	0	0	0
T	N	Anacyclus radiatus Loisel. subsp. radiatus	1	0	0	0	1	0	0	0	0	1	0	0	0	1	0	0	1	0	0	0	1	0	0	0	0	0	0	0	0	0	0	0
T	N	Anagallis arvensis L. s.l.	1	0	1	1	1	0	0	1	1	1	0	1	0	1	0	1	1	0	1	0	1	0	0	1	1	1	0	1	0	1	0	0
T	N	Anagallis foemina Mill.	0	0	0	0	0	0	0	1	0	0	1	0	0	0	0	0	1	0	0	0	1	0	0	1	0	0	1	0	0	0	0	0
T	N	Anagallis minima (L.) E.H.L. Krause	0	0	0	0	1	0	0	0	0	0	0	0	0	0	0	0	0	0	1	0	1	0	0	0	0	0	0	0	0	0	0	0
T	N	Anagallis parviflora Hoffm. & link.	0	0	0	0	0	0	0	0	0	0	0	0	0	0	0	0	1	0	0	0	0	0	0	0	0	0	0	0	0	1	0	0
P	N	Anagyris foetida L.	0	0	0	0	0	0	0	0	0	0	0	0	0	1	0	0	0	0	0	0	0	0	0	0	0	0	0	0	0	1	0	0
H	N	Anchusa azurea Mill.	0	0	0	0	1	0	0	0	0	1	0	0	0	0	0	0	0	0	1	0	1	0	0	0	0	0	0	0	0	0	0	0
H	N	Anchusa hybrida Ten.	1	0	0	0	0	0	0	0	0	0	0	0	0	1	0	0	1	0	0	0	0	0	0	0	0	0	0	0	0	1	0	0
H	N	Anchusa italica Retz.	1	0	0	0	0	0	0	0	0	0	0	0	0	0	0	0	1	0	0	0	0	0	0	0	0	0	0	0	0	0	0	0
H	N	Anchusa undulata L. subsp. hybrida (Ten.) Bég.	0	0	0	0	0	0	0	0	0	1	0	0	0	0	0	0	0	0	0	0	0	0	0	0	0	0	0	0	0	1	0	0
T	N	Andryala integrifolia L.	1	0	1	0	1	0	0	1	1	0	0	1	0	1	0	0	1	0	1	0	1	0	0	0	0	0	0	0	0	1	0	0
G	N	Anemone apennina L. subsp. apennina	1	0	0	0	1	0	0	0	1	0	0	0	0	0	0	0	1	0	0	0	1	0	0	0	0	0	0	0	0	0	0	0
G	N	Anemone coronaria L.	0	0	0	0	1	0	0	0	0	0	0	0	0	1	0	0	0	0	0	0	0	0	0	0	0	0	0	0	0	1	0	0
G	N	Anemone hortensis L. subsp. hortensis	1	0	1	0	1	0	0	1	1	0	0	0	0	1	0	0	1	0	1	0	1	0	0	1	1	0	0	0	0	1	0	0
T	N	Anisantha fasciculata (C. Presl) Nevski	0	0	0	0	0	0	0	0	0	0	0	0	0	1	0	0	0	0	0	0	0	0	0	0	0	0	0	0	0	1	0	0
T	N	Anisantha madritensis (L.) Nevski	1	0	1	0	1	0	0	1	1	1	0	1	1	1	0	1	1	0	1	1	1	0	1	1	1	1	1	1	1	1	0	0
T	N	Anisantha rigida (Roth.) Hyl	1	0	1	0	1	0	0	1	1	1	0	1	0	1	0	0	1	0	1	0	1	0	0	1	1	0	0	0	0	1	0	0
T	N	Anisantha rubens (L.) Nevski	0	0	1	0	0	0	0	0	0	0	0	0	0	1	0	0	0	0	1	0	1	0	0	0	0	1	0	0	0	1	0	0
T	N	Anisantha tectorum (L.) Nevski	0	0	0	0	0	0	0	0	0	0	0	0	0	0	0	0	0	0	1	0	0	0	0	0	0	0	0	0	0	0	0	0
Ch	N	Anogramma leptophylla (L.) Link	1	0	0	0	1	0	0	0	1	1	0	1	0	0	0	0	1	0	1	0	1	0	0	0	1	1	0	1	0	0	0	0
H	A	Anredera cordifolia (Ten.) Steenis	0	0	0	0	0	0	0	0	0	0	0	0	0	0	0	0	0	0	1	0	1	0	0	0	1	1	0	0	0	1	0	0
T	N	Anthemis arvensis L. subsp. incrassata (Loisel.) Nyman	1	0	0	0	1	0	0	1	1	1	0	0	0	1	0	0	1	0	1	0	1	0	0	1	1	1	0	0	0	1	0	0
Ch	N	Anthemis cotula L.	0	0	0	1	1	0	0	0	0	0	0	1	0	0	0	0	0	0	0	0	0	0	0	0	0	0	0	0	0	0	0	0
H	N	Anthemis maritima L.	1	0	0	0	1	0	0	1	0	0	0	1	0	1	0	1	1	0	0	0	1	0	0	1	0	0	0	1	0	1	0	0
T	N	Anthemis praecox Link	1	0	0	0	0	0	0	0	0	0	0	0	0	0	0	0	0	0	0	0	0	0	0	0	0	0	0	0	0	0	0	0
H	N	Anthemis tinctoria L.	0	0	0	0	0	0	0	0	0	0	0	0	0	0	0	0	1	0	0	0	0	0	0	0	0	0	0	0	0	0	0	0
G	N	Anthericum liliago L.	1	0	0	0	0	0	0	0	0	0	0	0	0	0	0	0	0	0	0	0	0	0	0	0	0	0	0	0	0	0	0	0
T	N	Anthoxanthum aristatum Boiss. subsp. aristatum	0	0	0	0	0	0	0	0	1	0	0	0	0	0	0	0	0	0	0	0	1	0	0	0	1	0	0	0	0	0	0	0
H	N	Anthoxanthum odoratum L. subsp. odoratum	1	0	1	0	1	0	0	0	0	1	0	1	0	0	0	0	1	0	1	0	1	0	0	0	0	1	0	1	0	0	0	0
T	N	Anthriscus caucalis M. Bieb.	0	0	0	0	1	0	0	0	1	0	0	1	0	0	0	0	0	0	0	0	0	0	0	0	0	0	0	1	0	0	0	0
H	N	Anthriscus nemorosa (Bieb.)Spreng.	1	0	0	0	0	0	0	0	0	0	0	0	0	0	0	0	0	0	0	0	0	0	0	0	0	0	0	0	0	0	0	0
H	N	Anthriscus sylvestris (L.) Hoffm. subsp. sylvestris	0	0	0	0	0	0	0	0	1	0	0	0	0	0	0	0	0	0	0	0	0	0	0	0	0	0	0	0	0	0	0	0
P	N	Anthyllis barba-jovis L.	1	0	1	0	1	0	0	0	0	0	1	0	1	0	0	0	1	0	1	1	1	0	0	0	0	0	1	1	1	0	0	0
Ch	N	Anthyllis hermanniae L.	0	0	0	0	0	0	0	0	0	1	0	0	0	0	0	0	0	0	0	0	0	0	0	0	0	0	0	0	0	0	0	0
H	N	Anthyllis vulneraria L. s.l.	1	0	0	0	1	0	0	0	0	1	1	0	0	1	0	0	1	0	0	0	1	0	0	0	0	0	0	0	0	1	0	0
Ch	N	Antirrhinum latifolium Mill.	1	1	0	1	1	0	0	0	1	0	1	0	1	1	0	0	1	1	0	0	1	0	0	0	0	0	1	0	0	0	0	0
Ch	A	Antirrhinum majus L. subsp. majus	0	0	0	0	1	0	0	0	0	0	0	0	0	1	0	0	1	0	0	0	1	0	0	0	1	0	0	0	0	1	0	0
T	N	Aphanes arvensis L.	1	0	0	0	1	0	0	0	1	1	0	1	0	1	0	0	0	0	0	0	1	0	0	0	1	1	0	1	0	0	0	0
T	N	Aphanes minutiflora (Azn.) Holub	0	0	1	0	0	0	0	0	0	0	0	0	0	0	0	0	0	0	1	0	1	0	0	0	0	0	0	0	0	0	0	0
H	N	Apium graveolens L.	1	0	0	0	1	0	0	0	1	0	0	0	0	0	0	0	0	0	0	0	0	0	0	0	0	0	0	0	0	0	0	0
H	N	Apium nodiflorum (L.) Lag. subsp. nodiflorum	1	0	1	0	1	0	0	0	1	0	0	1	0	0	0	0	0	0	0	0	1	0	0	0	1	0	0	1	0	0	0	0
T	N	Arabidopsis thaliana (L.) Heynh.	1	0	0	0	1	0	0	0	1	1	0	1	0	0	0	0	1	0	1	0	1	0	0	1	1	1	0	1	0	0	0	0
H	N	Arabis collina Ten. subsp. collina	0	0	0	0	1	0	0	0	0	0	0	0	0	0	0	0	0	0	0	0	0	0	0	0	0	0	0	0	0	0	0	0
H	N	Arabis hirsuta (L.) Scop.	1	0	0	0	0	0	0	0	0	0	1	0	0	0	0	0	0	0	0	0	0	0	0	1	0	0	0	0	0	0	0	0
H	N	Arabis sagittata (Bertol.) DC.	1	0	0	0	1	0	0	0	0	0	0	0	0	1	0	0	1	0	0	0	1	0	0	0	0	0	0	0	0	1	0	0
H	N	Arabis turrita L.	1	0	0	0	0	0	0	0	0	0	0	0	0	0	0	0	1	0	0	0	0	0	0	0	0	0	0	0	0	0	0	0
T	N	Arabis verna (L.) R. Br.	1	0	0	0	1	0	0	0	0	0	0	1	0	0	0	0	1	0	0	0	1	0	0	0	0	0	0	1	0	0	0	0
P	N	Arbutus unedo L.	1	0	1	0	1	0	0	1	1	1	1	1	0	1	0	0	1	0	1	0	1	0	0	1	1	1	0	1	1	1	0	0
H	N	Arctium lappa L.	0	0	1	0	1	0	0	0	0	1	0	0	0	0	0	0	0	0	0	0	1	0	0	0	0	1	0	0	0	0	0	0
H	N	Arctium minus (Hill) Bernh.	1	0	0	0	1	0	0	0	1	0	0	0	0	0	0	0	0	0	0	0	0	0	0	0	0	1	0	0	0	0	0	0
Ch	N	Arenaria balearica L.	0	0	0	0	0	0	0	0	0	0	0	1	0	0	0	0	0	0	0	0	0	0	0	0	0	0	0	1	0	0	0	0
T	N	Arenaria leptoclados (Rchb.) Guss.	0	0	0	0	0	0	0	0	0	0	0	0	0	0	0	0	0	0	0	0	0	0	0	1	0	1	0	0	0	0	0	0
T	N	Arenaria serpyllifolia L. s.l.	1	0	0	1	1	0	0	1	1	1	1	1	0	1	0	1	1	0	1	0	1	0	0	1	1	1	0	1	0	1	0	0
Ch	N	Argyrolobium zanonii (Turra) P.W. Ball subsp. zanonii	0	0	0	0	1	0	0	0	0	0	0	0	0	0	0	0	0	0	0	0	0	0	0	0	0	0	0	0	0	0	0	0
G	N	Arisarum vulgare Targ. Tozz.	1	1	1	1	1	0	0	1	1	1	0	1	0	1	0	1	1	1	1	0	1	0	1	1	1	1	1	1	1	1	0	0
G	N	Aristolochia lutea Desf.	0	0	0	0	1	0	0	0	1	0	0	0	0	0	0	0	0	0	0	0	0	0	0	0	1	0	0	0	0	0	0	0
G	N	Aristolochia rotunda L. subsp. insularis (E. Nardi & Arrigoni) Gamisans	0	0	1	0	1	0	0	0	0	0	0	0	0	0	0	0	0	0	1	0	1	0	0	0	0	0	0	0	0	0	0	0
G	N	Aristolochia rotunda L. subsp. rotunda	1	0	0	0	0	0	0	0	0	0	0	0	0	1	0	0	1	0	0	0	0	0	0	0	0	0	0	0	0	1	0	0
H	N	Arrhenatherum elatius (L.) P. Beauv. ex J. & C. Presl subsp. elatius	0	0	0	0	1	0	0	0	0	0	0	0	0	0	0	0	1	0	0	0	1	0	0	0	0	0	0	0	0	0	0	0
Ch	N	Artemisia absinthium L.	1	0	0	0	0	0	0	0	0	0	0	0	0	0	0	0	0	0	0	0	0	0	0	0	0	0	0	0	0	0	0	0
P	N	Artemisia arborescens (Vaill.) L.	0	0	0	0	0	0	0	0	1	0	0	0	0	0	0	0	0	0	0	0	0	0	0	0	1	0	0	0	0	0	0	0
Ch	N	Artemisia caerulescens L. subsp. caerulescens	0	0	0	0	1	0	0	0	0	0	0	0	0	0	0	0	0	0	0	0	1	0	0	0	0	0	0	0	0	0	0	0
Ch	A	Artemisia verlutiorum Lamotte	0	0	0	0	0	0	0	0	0	0	0	0	0	0	0	0	0	0	0	0	1	0	0	0	0	0	0	0	0	0	0	0
H	N	Artemisia vulgaris L.	0	0	0	0	0	0	0	0	0	0	0	0	0	0	0	0	0	0	1	0	0	0	0	0	0	0	0	0	0	0	0	0
Ch	N	Arthrocnemum macrostachyum (Moric.) K. Koch	1	0	0	0	0	0	0	0	0	0	0	0	0	0	0	0	1	0	0	0	1	0	1	1	0	0	0	0	0	0	0	0
G	N	Arum italicum Mill. subsp. italicum	1	0	0	0	1	0	0	0	1	1	0	0	0	0	0	0	1	0	1	0	1	0	0	1	1	1	0	1	0	0	0	0
G	N	Arum pictum L.f.	0	0	0	0	0	0	0	0	0	0	0	1	0	0	0	0	0	0	0	0	0	0	0	0	0	0	0	1	0	0	0	0
G	A	Arundo donax L.	1	0	0	0	1	0	1	1	1	1	0	1	0	1	0	0	1	0	1	0	1	0	1	1	1	1	0	0	0	1	0	0
G	N	Arundo plinii Turra	0	0	0	0	0	0	0	0	0	0	0	0	0	0	0	0	0	0	0	0	1	0	0	0	0	0	0	0	0	0	0	0
G	A	Asclepias fruticosa L.	0	0	0	0	0	0	0	0	0	0	0	0	0	0	0	0	0	0	0	0	1	0	0	0	1	0	0	0	0	0	0	0
P	N	Asparagus acutifolius L.	1	0	1	0	1	0	0	0	1	1	0	0	0	1	0	0	1	0	1	1	1	0	0	0	1	1	0	0	0	1	0	0
P	A	Asparagus falcatus L.	0	0	0	0	0	0	0	0	0	0	0	0	0	0	0	0	0	0	0	0	1	0	0	0	0	0	0	0	0	0	0	0
G	N	Asparagus maritimus (L.) Mill.	0	0	0	0	0	0	0	0	0	0	0	0	0	0	0	0	0	0	0	0	0	0	0	0	0	1	0	0	0	0	0	0
G	N	Asparagus officinalis L.	0	0	0	0	0	0	0	0	1	0	0	1	0	0	0	0	0	0	0	0	0	0	0	1	0	0	0	0	0	0	0	0
G	N	Asparagus tenuifolius Lam.	0	0	0	0	0	0	0	0	0	0	0	0	0	0	0	0	0	0	0	0	1	0	0	0	0	0	0	0	0	0	0	0
H	N	Asperula aristata L.f. subsp. scabra (Presl) Nyman	1	0	0	0	0	0	0	0	0	0	0	0	0	0	0	0	1	0	0	0	0	0	0	0	0	0	0	0	0	0	0	0
T	N	Asperula arvensis L.	1	0	1	0	1	0	0	1	0	0	0	0	0	0	0	0	0	0	0	0	0	0	0	0	0	0	0	0	0	0	0	0
H	N	Asperula laevigata L.	1	0	0	0	1	0	0	0	0	1	0	0	0	0	0	0	1	0	1	0	1	0	0	0	0	1	0	0	0	0	0	0
Ch	N	Asperula purpurea (L.) Ehrend. subsp. purpurea	0	0	0	0	0	0	0	0	0	1	0	0	0	0	0	0	0	0	0	0	0	0	0	0	0	0	0	0	0	0	0	0
G	N	Asphodeline lutea (L.) Rchb.	1	0	0	0	0	0	0	0	0	0	0	0	0	0	0	0	1	0	0	0	0	0	0	0	0	0	0	0	0	0	0	0
G	N	Asphodelus cerasiferus J. Gay	0	0	0	0	0	0	0	0	0	1	0	0	0	0	0	0	0	0	0	0	0	0	0	0	0	0	0	0	0	0	0	0
H	N	Asphodelus fistulosus L.	1	0	0	0	1	0	0	0	0	0	0	0	0	1	0	1	1	0	0	0	1	0	0	0	0	1	0	0	0	1	0	0
G	N	Asphodelus ramosus L. subsp. ramosus	1	0	1	0	1	0	0	0	0	1	0	1	0	1	0	0	1	0	1	0	1	0	0	0	0	1	0	1	0	1	0	0
H	N	Asplenium adiantum-nigrum L. subsp. adiantum-nigrum	1	0	0	0	1	0	0	0	0	0	0	1	0	0	0	0	0	0	0	0	1	0	0	0	0	0	0	1	0	0	0	0
H	N	Asplenium balearicum Shivas	0	0	0	0	0	0	0	0	0	0	0	0	0	0	0	0	0	0	1	0	0	0	0	0	0	0	0	0	0	0	0	0
H	N	Asplenium marinum L.	0	0	1	0	1	0	0	0	0	0	0	0	0	0	0	0	0	0	1	0	0	0	0	0	0	0	0	0	0	0	0	0
H	N	Asplenium obovatum Viv. subsp. lanceolatum (Fiori) P. Silva	0	0	1	0	1	0	0	0	0	1	0	1	0	0	0	0	0	0	1	0	0	0	0	0	0	1	0	1	0	0	0	0
H	N	Asplenium obovatum Viv. subsp. obovatum	1	0	1	0	1	0	0	0	1	1	0	0	0	0	0	0	1	0	1	0	1	0	0	0	1	1	0	1	0	0	0	0
H	N	Asplenium onopteris L.	0	0	1	0	1	0	0	1	1	1	0	0	0	1	0	0	1	0	1	0	1	0	0	1	1	1	0	1	1	0	0	0
H	N	Asplenium sagittatum (DC.) A.J.Bunge	1	0	0	0	0	0	0	0	1	1	0	0	0	1	0	0	1	0	0	0	0	0	0	0	0	0	0	0	0	1	0	0
H	N	Asplenium septentrionale (L.) Hoffm. subsp. septentrionale	0	0	0	0	1	0	0	0	0	0	0	0	0	0	0	0	0	0	0	0	1	0	0	0	0	0	0	0	0	0	0	0
H	N	Asplenium trichomanes L. s.l.	1	0	1	0	1	0	0	1	1	0	0	1	0	1	0	0	0	0	1	0	1	0	0	1	0	0	0	1	0	0	0	0
T	N	Asteriscus aquaticus (L.) Less. subsp. aquaticus	1	0	0	1	1	0	0	1	0	0	0	0	0	0	0	0	0	0	0	0	1	0	0	1	0	0	0	0	0	0	0	0
T	N	Asterolinon linum-stellatum (L.) Duby	1	0	1	0	1	0	0	1	1	0	1	1	0	1	0	0	1	0	1	0	1	0	0	1	1	0	0	1	0	1	0	0
T	N	Astragalus boeticus L.	0	0	0	0	0	0	0	0	1	0	0	0	0	0	0	0	0	0	1	0	0	0	0	0	0	0	0	0	0	0	0	0
T	N	Astragalus boeticus L.	0	0	0	0	0	0	0	0	0	0	0	0	0	0	0	0	0	0	1	0	0	0	0	0	0	0	0	0	0	0	0	0
H	N	Astragalus cicer L.	0	0	0	0	1	0	0	0	0	0	0	0	0	0	0	0	0	0	0	0	0	0	0	0	0	0	0	0	0	0	0	0
Ch	N	Astragalus glycyphyllos L.	0	0	0	0	1	0	0	0	0	0	0	0	0	0	0	0	0	0	0	0	1	0	0	0	0	0	0	0	0	0	0	0
T	N	Astragalus hamosus L.	1	0	0	0	1	0	0	0	1	0	0	0	0	1	0	0	0	0	0	0	0	0	0	0	0	0	0	0	0	1	0	0
H	N	Astragalus monspessulanus L. subsp. monspessulanus	1	0	0	0	1	0	0	0	0	0	0	0	0	0	0	0	1	0	0	0	0	0	0	0	0	0	0	0	0	0	0	0
T	N	Astragalus pelecinus (L.) Barneby subsp. pelecinus	0	0	1	0	1	0	0	0	1	0	0	1	0	1	0	0	0	0	0	0	1	0	0	0	1	0	0	0	0	0	0	0
T	N	Astragalus scorpioides Willd.	0	0	0	0	0	0	0	0	1	0	0	0	0	0	0	0	0	0	0	0	0	0	0	0	0	0	0	0	0	0	0	0
T	N	Astragalus sesameus L.	0	0	1	0	0	0	0	0	0	0	0	0	0	0	0	0	0	0	0	0	1	0	0	0	0	0	0	0	0	0	0	0
H	N	Athyrium filix-femina (L.) Roth	0	0	0	0	1	0	0	0	1	0	0	1	0	0	0	0	0	0	0	0	1	0	0	0	1	0	0	1	0	0	0	0
P	N	Atriplex halimus L.	0	0	0	0	0	0	0	0	0	0	0	0	0	0	0	0	1	0	0	0	1	0	0	0	0	0	0	0	0	1	0	0
T	N	Atriplex patula L.	1	0	1	0	1	0	0	0	1	0	0	1	0	1	0	1	0	0	0	0	1	0	0	0	0	1	0	0	0	1	0	0
Ch	N	Atriplex portulacoides L.	1	0	0	0	1	1	1	0	1	1	0	0	1	1	0	0	1	0	0	0	1	1	1	0	1	0	0	0	1	1	0	0
T	N	Atriplex prostrata Boucher ex DC.	1	0	1	0	0	1	1	1	1	0	0	0	0	1	0	1	1	0	1	1	1	1	1	1	1	1	0	0	0	1	0	0
T	N	Atriplex rosea L.	1	0	0	0	1	0	0	0	0	0	0	0	0	1	0	0	0	0	0	0	0	0	0	0	0	0	0	0	0	0	0	0
H	N	Atropa belladonna L.	0	0	0	0	0	0	0	0	0	0	0	0	0	0	0	0	1	0	0	0	0	0	0	0	0	0	0	0	0	0	0	0
P	A	Austrocylindropuntia subulata (Muehlenpf.) Backeb.	0	0	0	0	0	0	0	0	0	0	0	0	0	0	0	0	0	0	1	0	1	0	0	1	1	0	0	1	0	1	0	0
T	N	Avena barbata Pott ex Link	1	1	1	0	1	0	0	1	1	1	1	1	1	1	1	1	1	1	1	0	1	0	1	1	1	1	1	1	1	1	0	0
T	A	Avena byzantina K. Koch	0	0	0	0	0	0	0	0	0	0	0	0	0	0	0	0	0	0	0	0	0	0	0	0	0	1	0	0	0	0	0	0
T	N	Avena fatua L.	0	0	1	0	1	0	0	0	0	1	0	0	0	0	0	0	0	0	1	0	1	0	0	1	0	1	0	0	0	1	0	0
T	A	Avena sativa L. s.l.	0	0	0	0	0	0	0	0	0	1	0	1	0	1	0	0	0	0	0	0	0	0	0	0	1	1	0	0	0	1	0	0
T	N	Avena sterilis L. s.l.	1	0	1	0	1	0	0	1	1	1	0	0	1	1	0	0	1	0	0	0	1	0	0	1	0	1	0	0	0	1	0	0
I	N	Baldellia ranunculoides (L.) Parl.	1	0	1	0	0	0	0	0	0	0	0	0	0	0	0	0	1	0	1	0	1	0	0	0	0	0	0	0	0	0	0	0
H	N	Ballota nigra L. subsp. meridionalis (Bég.) Bég.	0	0	0	0	1	0	0	0	1	0	0	0	0	0	0	0	0	0	0	0	1	0	0	0	0	0	0	0	0	0	0	0
H	N	Barbarea verna (Mill.) Asch.	1	0	1	0	1	0	0	0	1	0	0	0	0	0	0	0	0	0	1	0	0	0	0	0	1	0	0	0	0	0	0	0
H	N	Barbarea vulgaris R. Br. subsp. vulgaris	1	0	0	0	1	0	0	0	0	0	0	0	0	0	0	0	0	0	0	0	0	0	0	0	0	0	0	0	0	0	0	0
G	N	Barlia robertiana (Loisel.) Greuter	0	0	0	0	0	0	0	0	0	0	0	0	0	0	0	0	0	0	0	0	1	0	0	0	0	0	0	0	0	1	0	0
T	N	Bartsia trixago L.	0	0	0	0	1	0	0	0	1	0	0	0	0	1	0	0	0	0	1	0	1	0	0	1	0	0	0	0	0	1	0	0
G	N	Bellevalia romana (L.) Sweet	1	0	0	0	1	0	0	0	0	0	0	0	0	0	0	0	1	0	1	0	0	0	0	1	0	0	0	0	0	0	0	0
G	N	Bellevalia webbiana Parl.	1	0	0	0	0	0	0	0	0	0	0	0	0	0	0	0	0	0	0	0	0	0	0	0	0	0	0	0	0	0	0	0
T	N	Bellis annua L. subsp. annua	1	0	1	0	1	0	0	1	0	0	0	0	0	0	0	0	1	0	1	0	1	0	0	0	0	0	0	0	0	0	0	0
H	N	Bellis perennis L.	1	0	1	0	1	0	0	0	0	1	0	0	0	0	0	0	1	0	1	0	1	0	0	1	0	1	0	0	0	0	0	0
H	N	Bellis sylvestris Cirillo	1	0	0	0	1	0	0	0	0	0	0	0	0	0	0	0	1	0	0	0	1	0	0	0	0	0	0	0	0	0	0	0
G	N	Berula erecta (Huds.) Coville	1	0	0	0	1	0	0	0	0	0	0	0	0	0	0	0	0	0	0	0	0	0	0	0	0	0	0	0	0	0	0	0
H	N	Beta vulgaris L. subsp. maritima (L.) Arcang.	0	0	0	0	1	0	0	1	0	0	0	0	0	1	0	0	0	0	0	0	1	0	0	1	0	0	0	0	0	1	0	0
H	N	Beta vulgaris L. subsp. vulgaris	1	0	1	0	1	0	0	0	1	0	0	0	1	0	0	0	1	0	0	0	0	0	0	0	1	1	0	0	0	0	0	0
T	A	Bidens pilosus L.	0	0	0	0	0	0	0	0	0	0	0	0	0	0	0	0	0	0	0	0	1	0	0	0	0	0	0	0	0	0	0	0
T	N	Bidens tripartitus L. s.l.	0	0	0	0	1	0	0	0	0	0	0	0	0	0	0	0	0	0	0	0	0	0	0	0	0	0	0	0	0	0	0	0
T	A	Bifora radians M. Bieb.	0	0	0	0	0	0	0	0	0	0	0	0	0	0	0	0	0	0	0	0	0	0	0	0	0	0	0	1	0	0	0	0
T	N	Bifora testiculata (L.) Spreng.	0	0	1	0	0	0	0	0	0	0	0	0	0	0	0	0	0	0	0	0	0	0	0	0	0	0	0	0	0	0	0	0
T	N	Biscutella cichorifolia Loisel	1	0	0	0	0	0	0	0	0	0	0	0	0	0	0	0	1	0	0	0	0	0	0	0	0	0	0	0	0	0	0	0
T	N	Biscutella didyma L. subsp. apula Nyman	0	0	1	0	0	0	0	0	0	0	0	0	0	0	0	0	0	0	0	0	0	0	0	0	0	0	0	0	0	0	0	0
Ch	N	Biscutella incana Ten.	1	0	0	0	0	0	0	0	0	0	0	0	0	0	0	0	1	0	0	0	0	0	0	0	0	0	0	0	0	0	0	0
T	N	Biscutella maritima Ten.	0	0	0	0	0	0	0	0	0	1	0	0	0	0	0	0	0	0	0	0	1	0	0	0	0	1	0	0	0	0	0	0
T	N	Biscutella mollis Loisel	1	0	0	0	0	0	0	0	0	0	0	0	0	0	0	0	1	0	0	0	0	0	0	0	0	0	0	0	0	0	0	0
Ch	N	Biscutella pichiana Raffaelli subsp. ilvensis Raffaelli	0	0	0	0	1	0	0	0	0	0	0	0	0	0	0	0	0	0	0	0	1	0	0	0	0	0	0	0	0	0	0	0
H	N	Bituminaria bituminosa (L.) C.H. Stirt.	1	0	1	0	1	0	0	1	1	1	1	0	0	1	0	0	1	0	1	0	1	0	0	1	1	1	0	0	0	1	0	0
T	N	Blackstonia perfoliata (L.) Huds. s.l.	1	0	1	1	1	0	0	1	1	1	1	0	0	1	0	0	1	0	1	0	1	0	0	1	1	1	1	0	0	1	0	0
H	N	Blechnum spicant (L.) Roth	0	0	0	0	1	0	0	0	0	0	0	0	0	0	0	0	0	0	0	0	1	0	0	0	0	0	0	0	0	0	0	0
G	N	Bolboschoenus maritimus (L.) Palla	1	0	1	0	1	0	0	0	1	0	0	1	0	1	0	0	1	0	1	0	1	0	0	0	0	1	0	0	0	0	0	0
T	N	Bombycilaena erecta (L.) Smoljan	1	0	0	0	0	0	0	0	0	0	0	0	0	0	0	0	0	0	0	0	0	0	0	0	0	0	0	0	0	0	0	0
T	N	Borago officinalis L.	1	0	1	0	1	0	0	1	1	1	0	0	0	1	0	0	1	0	1	0	1	0	0	1	1	0	0	0	0	1	0	0
H	N	Borago pygmaea (DC.) Chater & Greuter	0	0	1	0	0	0	0	0	0	0	0	0	0	0	0	0	0	0	1	0	0	0	0	0	0	0	0	0	0	0	0	0
H	N	Bothriochloa ischaemum (L.) Keng	0	0	0	0	0	0	0	0	0	0	0	0	0	0	0	0	0	0	0	0	1	0	0	0	0	0	0	0	0	0	0	0
H	N	Brachypodium phoenicoides (L.) Roem. & Schult.	1	0	0	0	1	0	0	0	0	0	0	0	0	0	0	0	1	0	0	0	1	0	0	0	0	0	0	0	0	0	0	0
H	N	Brachypodium retusum (Pers.) P. Beauv.	1	0	1	0	1	0	0	1	1	1	1	1	1	1	0	1	1	0	1	1	1	0	0	1	1	1	1	1	0	1	0	0
H	N	Brachypodium rupestre (Host) Roem. & Schult.	0	0	0	1	1	0	0	0	0	1	0	0	1	0	0	0	0	0	0	0	1	0	0	0	0	1	0	0	0	0	0	0
H	N	Brachypodium sylvaticum (Huds.) P. Beauv. subsp. sylvaticum	1	0	0	0	1	0	0	0	1	1	0	0	0	0	0	0	1	0	1	0	1	0	0	0	0	1	0	0	0	0	0	0
H	N	Brassica fruticulosa Cirillo subsp. fruticulosa	0	0	0	0	1	0	0	0	0	0	0	0	0	0	0	0	0	0	0	0	1	0	0	0	0	0	0	0	0	0	0	0
Ch	N	Brassica incana Ten.	1	1	0	0	0	0	0	0	1	0	0	0	0	0	0	0	1	1	0	0	0	0	0	0	1	0	0	0	0	0	0	0
Ch	N	Brassica montana Pourr.	0	0	0	0	1	0	0	0	0	0	0	0	1	0	0	0	0	0	0	0	1	0	0	0	0	0	0	0	1	0	0	0
T	N	Brassica nigra (L.) W.D.J. Koch	1	0	0	0	1	0	0	0	0	0	0	0	0	0	0	0	0	0	0	0	0	0	0	0	0	0	0	0	0	0	0	0
Ch	A	Brassica oleracea L.	0	0	0	0	1	0	0	0	0	1	0	0	0	0	0	0	0	0	1	0	0	0	0	0	0	1	0	0	0	0	0	0
T	N	Brassica procumbens (Poir.) O.E. Schulz	0	0	0	0	0	0	0	0	1	0	0	0	0	0	0	0	0	0	0	0	0	0	0	0	1	0	0	0	0	0	0	0
T	N	Briza maxima L.	1	0	1	0	1	0	0	1	1	1	0	1	1	1	0	0	1	0	1	0	1	0	0	1	1	1	0	1	0	1	0	0
T	N	Briza minor L.	1	0	1	0	1	0	0	0	1	1	0	1	0	1	0	0	1	0	1	0	1	0	0	0	1	1	0	1	0	0	0	0
H	N	Bromopsis erecta (Huds.) Schur s.l.	1	0	0	0	1	0	0	0	0	1	0	0	0	0	0	0	1	0	0	0	1	0	0	0	0	0	0	0	0	0	0	0
T	N	Bromus commutatus Schrad. subsp. commutatus	1	0	0	0	0	0	0	0	0	0	0	0	0	1	0	0	0	0	0	0	0	0	0	0	0	0	0	0	0	0	0	0
T	N	Bromus hordeaceus L. subsp. hordeaceus	1	0	1	0	1	0	0	1	1	1	0	1	1	1	0	1	1	0	1	0	1	0	0	1	1	1	0	0	1	1	0	0
T	N	Bromus intermedius Guss.	1	0	0	0	0	0	0	0	1	0	0	0	0	0	0	0	1	0	1	0	0	0	0	1	0	0	0	0	0	0	0	0
T	N	Bromus japonicus Thunb. s.l.	0	0	0	0	0	0	0	0	0	0	0	0	0	1	0	0	0	0	0	0	0	0	0	0	0	0	0	0	0	0	0	0
T	N	Bromus lanceolatus Roth	0	0	0	0	0	0	0	0	0	0	0	0	0	0	0	0	0	0	1	0	1	0	0	0	0	0	0	0	0	0	0	0
H	N	Bromus ramosus Huds.	1	0	0	0	0	0	0	0	0	0	0	0	0	0	0	0	0	0	0	0	0	0	0	0	0	0	0	0	0	0	0	0
T	N	Bromus sterilis L.	0	0	0	0	0	0	0	0	0	0	0	0	0	0	0	0	1	0	0	0	1	0	0	1	0	0	0	0	0	1	0	0
P	A	Broussonetia papyrifera (L.) Vent.	0	0	0	0	0	0	0	0	0	0	0	0	0	0	0	0	0	0	1	0	0	0	0	0	0	0	0	0	0	1	0	0
G	N	Bryonia alba L.	0	0	0	0	1	0	0	0	0	0	0	0	0	0	0	0	0	0	0	0	0	0	0	0	0	0	0	0	0	0	0	0
G	N	Bryonia dioica Jacq.	0	0	0	0	1	0	0	0	0	0	0	0	0	0	0	0	0	0	0	0	0	0	0	0	0	0	0	0	0	0	0	0
P	A	Buddleja davidii Franch.	0	0	0	0	0	0	0	0	0	0	0	0	0	0	0	0	0	0	0	0	1	0	0	0	0	0	0	0	0	0	0	0
T	N	Buglossoides arvensis (L.) I.M. Johnst. subsp. arvensis	1	0	1	0	1	0	0	1	0	0	0	1	0	1	0	0	1	0	0	0	0	0	0	0	0	0	0	0	0	0	0	0
H	N	Buglossoides purpurocaerulea (L.) I.M. Johnst.	1	0	0	0	0	0	0	0	0	0	0	0	0	0	0	0	1	0	0	1	1	0	0	0	0	0	0	0	1	0	0	0
T	N	Bunias erucago L.	1	0	1	0	1	0	0	0	1	1	0	1	0	1	0	0	1	0	1	0	1	0	0	0	1	1	0	0	0	1	0	0
G	N	Bunium bulbocastanum L.	1	0	0	0	1	0	0	0	0	1	0	0	0	0	0	0	1	0	0	0	1	0	0	0	0	0	0	0	0	0	0	0
T	N	Bupleurum baldense Turra	1	0	0	0	1	0	0	0	0	0	0	0	0	0	0	0	1	0	0	0	1	0	0	0	0	0	0	0	0	0	0	0
T	N	Bupleurum lancifolium Hornem.	1	0	0	0	1	0	0	1	1	0	0	0	0	1	0	0	1	0	0	0	0	0	0	1	0	0	0	1	0	0	0	0
H	N	Bupleurum praealtum L..	0	0	0	0	0	0	0	0	0	0	0	0	0	0	0	0	1	0	0	0	0	0	0	0	0	0	0	0	0	0	0	0
T	N	Bupleurum subovatum Link ex Spreng.	0	0	1	0	0	0	0	0	0	0	0	0	0	0	0	0	0	0	0	0	0	0	0	0	0	0	0	0	0	0	0	0
P	N	Buxus sempervirens L.	0	0	0	0	0	0	0	0	0	0	0	0	0	0	0	0	0	0	0	0	0	0	0	0	0	0	0	1	0	0	0	0
T	N	Cakile maritima Scop. subsp. maritima	1	0	1	0	1	0	0	1	1	0	0	1	0	1	0	0	1	0	1	0	1	0	0	1	1	0	0	1	0	1	0	0
H	N	Calamagrostis epigejos (L.) Roth	0	0	0	0	0	0	0	0	0	0	0	0	0	0	0	0	0	0	0	0	0	0	0	0	0	0	0	0	0	1	0	0
T	N	Calamintha grandiflora (L.) Moench	0	0	0	0	1	0	0	0	0	0	0	0	0	0	0	0	0	0	0	0	1	0	0	0	0	0	0	0	0	0	0	0
H	N	Calamintha nepeta (L.) Savi s.l.	1	0	1	0	1	0	0	1	1	1	0	1	0	0	0	0	1	0	1	0	1	0	0	1	1	1	0	1	0	0	0	0
T	N	Calendula arvensis (Vaill.) L.	1	0	1	0	1	0	0	1	1	1	0	1	1	1	0	1	1	0	1	0	1	0	0	1	1	1	0	0	1	1	0	0
T	A	Calendula officinalis L.	1	0	0	0	0	0	0	0	0	0	0	0	0	0	0	0	1	0	0	0	0	0	0	0	0	0	0	0	0	0	0	0
Ch	N	Calendula suffruticosa Vahl subsp. fulgida (Raf.) Guadagno	0	0	0	0	0	0	0	0	0	1	0	0	0	0	0	0	0	0	0	0	0	0	0	0	0	1	0	0	0	0	0	0
T	N	Calepina irregularis (Asso) Thell.	1	0	0	0	1	0	0	0	1	1	0	0	0	0	0	0	0	0	1	0	1	0	0	0	1	0	0	0	0	0	0	0
P	N	Calicotome spinosa (L.) Link	0	0	0	0	0	0	0	0	0	0	0	1	0	0	0	0	0	0	0	0	1	0	0	0	0	0	0	0	0	0	0	0
P	N	Calicotome villosa (Poir.) Link	1	0	1	0	1	0	0	0	1	0	0	0	0	0	0	0	1	0	1	0	1	0	0	0	1	0	0	0	0	0	0	0
I	N	Callitriche brutia Petagna	0	0	1	0	0	0	0	0	0	0	0	0	0	0	0	0	0	0	1	0	0	0	0	0	0	0	0	0	0	0	0	0
I	N	Callitriche hamulata Kütz. ex W.D.J. Koch	0	0	0	0	0	0	0	0	1	0	0	0	0	0	0	0	0	0	0	0	0	0	0	0	1	0	0	0	0	0	0	0
I	N	Callitriche hermaphroditica L.	0	0	1	0	1	0	0	0	1	0	0	0	0	0	0	0	0	0	0	0	0	0	0	0	0	0	0	0	0	0	0	0
I	N	Callitriche obtusangula Le Gall	1	0	1	0	1	0	0	1	0	0	0	0	0	0	0	0	1	0	1	0	1	0	0	1	0	0	0	1	0	0	0	0
I	N	Callitriche stagnalis Scop.	1	0	1	0	1	0	0	0	1	0	0	1	0	0	0	0	1	0	1	0	0	0	0	0	1	0	0	1	0	0	0	0
P	A	Callitropsis glabra (Sudw.) D.P. Little	0	0	0	0	0	0	0	0	0	0	0	0	0	0	0	0	0	0	0	0	1	0	0	1	1	0	0	0	0	0	0	0
H	N	Calystegia sepium (L.) R. Br. subsp. sepium	1	0	1	0	1	0	0	0	1	0	0	0	0	0	0	0	0	0	1	0	1	0	0	0	0	0	0	0	0	0	0	0
H	N	Calystegia silvatica (Kit.) Griseb.	0	0	0	0	1	0	0	0	0	0	0	0	0	0	0	0	0	0	0	0	1	0	0	0	0	0	0	0	0	0	0	0
G	N	Calystegia soldanella (L.R.Br.	1	0	0	0	1	0	0	0	1	0	0	0	0	1	0	0	1	0	0	0	1	0	0	0	1	0	0	0	0	1	0	0
T	N	Campanula erinus L.	1	0	1	1	1	0	0	1	1	1	0	0	0	1	0	1	1	0	1	0	1	0	0	1	1	1	0	1	0	1	0	0
H	N	Campanula rapunculus L.	1	0	0	0	1	0	0	0	0	0	0	0	0	0	0	0	1	0	0	0	1	0	0	0	0	0	0	0	0	0	0	0
P	A	Campsis radicans (L.) Bureau	0	0	0	0	0	0	0	0	0	0	0	0	0	0	0	0	0	0	0	0	0	0	0	1	1	0	0	1	0	0	0	0
H	A	Canna indica L.	0	0	0	0	0	0	0	0	0	0	0	0	0	0	0	0	0	0	0	0	1	0	0	1	0	0	0	0	0	0	0	0
P	N	Capparis spinosa L. subsp. rupestris (Sm.) Nyman	1	0	1	0	1	0	0	0	1	1	0	0	0	1	0	0	1	0	1	0	1	0	0	1	1	1	0	0	0	1	0	0
T	N	Capsella bursa-pastoris L.	1	0	0	0	1	0	0	0	1	0	0	0	0	1	0	0	1	0	0	0	1	0	0	0	1	0	0	0	0	1	0	0
T	N	Capsella rubella Reut.	0	0	0	0	0	0	0	0	0	0	0	0	0	0	0	0	1	0	0	0	0	0	0	0	0	0	0	0	0	0	0	0
T	N	Cardamine flexuosa With.	1	0	1	0	0	0	0	1	1	1	0	0	0	1	0	0	0	0	1	0	0	0	0	1	1	1	0	0	0	1	0	0
T	N	Cardamine hirsuta L.	1	0	0	0	1	0	0	1	0	0	0	1	0	1	0	0	1	0	0	0	1	0	0	1	0	0	0	1	0	1	0	0
T	N	Cardamine impatiens L. subsp. impatiens	0	0	0	0	1	0	0	0	0	0	0	0	0	0	0	0	0	0	0	0	0	0	0	0	0	0	0	0	0	0	0	0
H	N	Cardaria draba (L.) Desf.	1	0	0	0	0	0	0	0	0	0	0	0	0	0	0	0	1	0	0	0	0	0	0	1	0	0	0	0	0	0	0	0
H	N	Carduncellus caeruleus (L.)DC.	1	0	1	0	1	0	0	1	1	1	0	0	0	1	0	0	1	0	1	0	0	0	0	1	0	1	0	0	0	1	0	0
H	N	Carduus cephalanthus Viv.	0	0	1	1	1	0	0	1	1	0	0	1	1	1	0	1	0	0	1	0	1	0	1	1	1	0	0	1	1	1	0	1
H	N	Carduus fasciculiflorus Viv.	0	0	0	0	0	0	0	0	0	0	0	1	0	0	0	0	0	0	0	0	0	0	0	0	0	0	0	1	0	0	0	0
H	N	Carduus nutans L. s.l.	1	0	0	0	1	0	0	0	0	0	0	0	0	0	0	0	1	0	0	0	0	0	0	0	0	0	0	0	0	0	0	0
H	N	Carduus pycnocephalus L. subsp. pycnocephalus	1	0	1	0	1	0	0	1	1	1	0	1	1	1	0	1	1	0	1	0	1	0	0	1	1	1	0	1	0	1	0	0
H	N	Carduus sardous DC. (pycnocephalus)	0	0	1	0	0	0	0	0	0	0	0	0	0	0	0	0	0	0	1	0	0	0	0	0	0	0	0	0	0	0	0	0
H	N	Carduus tenuiflorus Curtis	0	0	0	0	0	0	0	0	0	1	0	0	0	0	0	0	0	0	0	0	0	0	0	0	0	1	0	0	0	1	0	0
H	N	Carex caryophyllea Latourr.	1	0	1	0	1	0	0	0	0	0	0	0	0	0	0	0	0	0	1	0	1	0	0	0	0	0	0	0	0	0	0	0
H	N	Carex cuprina (Heuff.) A. Kern. (divulsa)	0	0	0	0	0	0	0	0	0	1	0	0	0	0	0	0	0	0	0	0	0	0	0	0	0	0	0	0	0	0	0	0
H	N	Carex distachya Desf.	1	0	1	0	1	0	0	1	1	1	1	1	0	1	0	0	1	0	1	0	1	0	0	1	1	1	0	1	0	1	0	0
H	N	Carex distans L.	1	0	0	0	1	0	0	0	0	0	0	0	0	0	0	0	1	0	0	0	0	0	0	0	0	0	0	0	0	0	0	0
G	N	Carex divisa Huds.	1	0	1	0	1	0	0	0	1	1	0	0	0	1	0	0	0	0	1	0	1	0	0	0	0	1	0	0	0	0	0	0
H	N	Carex divulsa Stokes	1	0	1	0	1	0	0	0	1	0	0	1	0	1	0	0	1	0	1	0	1	0	0	0	1	1	0	1	0	0	0	0
H	N	Carex extensa Gooden.	1	0	1	0	1	0	0	0	1	1	0	0	0	1	0	0	0	0	1	0	0	0	0	0	1	0	0	0	0	1	0	0
G	N	Carex flacca Schreb. s.l.	1	0	1	0	1	0	0	0	1	1	0	0	0	1	0	0	1	0	1	0	1	0	0	0	0	0	0	0	0	0	0	0
G	N	Carex grioletii Roem.	1	0	0	0	0	0	0	0	1	0	0	0	0	0	0	0	0	0	0	0	1	0	0	0	1	0	0	0	0	0	0	0
H	N	Carex hallerana Asso	1	0	1	0	1	0	0	1	0	0	0	0	1	1	0	0	1	0	0	0	1	0	0	0	0	0	0	0	0	1	0	0
G	N	Carex hirta L.	1	0	0	0	1	0	0	0	0	0	0	0	0	0	0	0	0	0	0	0	0	0	0	0	0	0	0	0	0	0	0	0
G	N	Carex microcarpa Bertol. ex Moris	0	0	1	0	1	0	0	0	1	0	0	1	0	0	0	0	0	0	1	0	1	0	0	0	0	0	0	1	0	0	0	0
G	N	Carex muricata L.	0	0	0	0	1	0	0	0	0	1	0	0	0	0	0	0	0	0	0	0	0	0	0	0	0	0	0	0	0	0	0	0
H	N	Carex olbiensis Jord.	1	0	0	0	1	0	0	0	0	0	0	0	0	0	0	0	1	0	0	0	1	0	0	0	0	0	0	0	0	0	0	0
H	N	Carex otrubae Podp.	1	0	0	0	1	0	0	0	1	0	0	0	0	0	0	0	1	0	0	0	1	0	0	0	1	0	0	0	0	0	0	0
H	N	Carex pallescens L.	1	0	0	0	0	0	0	0	0	0	0	0	0	0	0	0	0	0	0	0	0	0	0	0	0	0	0	0	0	0	0	0
G	N	Carex panicea L.	0	0	0	0	1	0	0	0	0	0	0	0	0	0	0	0	0	0	0	0	0	0	0	0	0	0	0	0	0	0	0	0
H	N	Carex pendula Huds.	1	0	0	0	1	0	0	0	1	0	0	0	0	0	0	0	1	0	0	0	1	0	0	0	1	0	0	0	0	0	0	0
H	N	Carex punctata Gaudin	1	0	0	0	1	0	0	0	1	0	0	0	0	0	0	0	0	0	0	0	1	0	0	0	1	0	0	0	0	0	0	0
H	N	Carex remota L.	1	0	0	0	1	0	0	0	1	0	0	0	0	0	0	0	0	0	0	0	1	0	0	0	0	0	0	0	0	0	0	0
H	N	Carex riparia Curtis	1	0	0	0	0	0	0	0	0	0	0	0	0	0	0	0	0	0	0	0	0	0	0	0	0	0	0	0	0	0	0	0
H	N	Carex sylvatica Huds. subsp. sylvatica	1	0	0	0	1	0	0	0	1	1	0	0	0	0	0	0	0	0	0	0	1	0	0	0	0	1	0	0	0	0	0	0
H	N	Carlina corymbosa L.	1	0	1	0	1	0	0	1	1	1	0	1	1	1	0	0	1	0	1	1	1	0	0	1	1	0	0	1	1	1	0	0
T	N	Carlina lanata L.	1	0	0	0	1	0	0	0	0	0	0	0	0	1	0	0	1	0	0	0	1	0	0	1	0	1	0	0	0	1	0	0
H	N	Carlina nebrodensis Guss. ex DC.	0	0	0	0	1	0	0	0	0	0	0	0	0	0	0	0	0	0	0	0	0	0	0	0	0	0	0	0	0	0	0	0
H	N	Carlina vulgaris L. s.l.	0	0	0	0	1	0	0	0	0	0	0	0	0	0	0	0	0	0	0	0	0	0	0	0	0	0	0	0	0	0	0	0
P	N	Carpinus betulus L.	1	0	0	0	1	0	0	0	0	0	0	0	0	0	0	0	0	0	0	0	0	0	0	0	0	0	0	0	0	0	0	0
Ch	A	Carpobrotus acinaciformis (L.) L. Bolus	0	0	0	0	1	0	0	0	1	0	0	0	0	1	0	0	0	0	1	1	1	0	0	1	1	1	0	1	1	1	0	0
Ch	A	Carpobrotus edulis (L.) N.E. Br.	0	0	0	0	0	0	0	0	0	0	0	0	0	0	0	0	0	0	0	0	1	0	0	1	1	0	0	0	0	0	0	0
H	N	Carthamus caeruleus L.	0	0	0	0	1	0	0	0	1	1	0	0	0	0	0	0	0	0	0	0	0	0	0	1	0	0	0	0	0	0	0	0
T	N	Carthamus lanatus L. subsp. lanatus	1	0	1	0	1	0	0	0	1	1	0	0	0	1	0	0	1	0	0	0	1	0	0	0	1	1	0	0	0	0	0	0
P	N	Castanea sativa Mill.	1	0	1	0	1	0	0	0	1	1	0	1	0	0	0	0	1	0	1	0	1	0	0	0	1	1	0	0	0	0	0	0
P	A	Casuarina equisetifolia L.	0	0	0	0	0	0	0	0	0	0	0	0	0	0	0	0	0	0	0	0	0	0	0	0	0	0	0	0	0	1	0	0
H	N	Catananche caerulea L.	0	0	0	0	1	0	0	0	0	0	0	0	0	0	0	0	0	0	0	0	0	0	0	0	0	0	0	0	0	0	0	0
T	N	Catapodium balearicum (Willk.) H. Scholz	1	1	1	0	1	0	0	1	1	1	1	1	1	1	0	1	1	1	1	1	1	0	0	1	1	1	1	1	1	1	0	0
T	N	Catapodium pauciflorum (Merino) Brullo, Giusso, Miniss. & Spamp.	0	0	0	0	0	0	0	0	0	0	0	0	0	0	0	0	0	0	0	0	0	0	0	0	0	0	0	0	0	1	0	0
T	N	Catapodium rigidum (L.) C.E. Hubb. subsp. hemipoa (Spreng.) Stace	0	0	0	0	1	0	0	0	0	0	0	0	0	0	0	0	0	0	0	0	0	0	0	1	0	0	0	0	0	0	0	0
T	N	Catapodium rigidum (L.) C.E. Hubb. subsp. rigidum	1	0	0	1	1	0	0	1	0	0	1	0	1	1	0	1	1	0	0	0	1	0	1	1	0	0	0	0	1	1	0	0
T	N	Catapodium zwierleinii (Lojac.) Brullo	0	0	0	0	0	0	0	0	0	0	0	0	0	0	0	0	0	0	0	0	0	0	0	0	0	0	0	0	0	1	0	0
H	A	Catharanthus roseus (L.) G. Don	0	0	0	0	0	0	0	0	0	0	0	0	0	0	0	0	0	0	0	0	1	0	0	0	0	0	0	0	0	0	0	0
T	N	Caucalis platycarpos L.	0	0	0	0	1	0	0	0	0	0	0	0	0	0	0	0	0	0	0	0	0	0	0	0	0	0	0	0	0	0	0	0
P	N	Celtis australis L. subsp. australis	1	0	0	0	1	0	0	0	0	0	0	0	0	0	0	0	0	0	0	0	1	0	0	0	0	0	0	0	0	0	0	0
T	A	Cenchrus longisetus	0	0	0	0	0	0	0	0	0	0	0	0	0	0	0	0	0	0	0	0	1	0	0	0	0	0	0	0	0	0	0	0
T	A	Cenchrus spinifex Cav.	0	0	0	0	0	0	0	0	0	0	0	0	0	0	0	0	1	0	0	0	0	0	0	0	0	0	0	0	0	0	0	0
Ch	N	Centaurea aetaliae (Sommier) Bég.	0	0	0	0	1	0	0	0	0	0	0	0	0	0	0	0	0	0	0	0	1	0	0	0	0	0	0	0	0	0	0	0
H	N	Centaurea aspera L.	1	0	0	0	0	0	0	0	0	0	0	0	0	0	0	0	0	0	0	0	0	0	0	0	0	0	0	0	0	0	0	0
H	N	Centaurea bracteata Scop.	1	0	0	0	0	0	0	0	0	0	0	0	0	0	0	0	1	0	0	0	0	0	0	0	0	0	0	0	0	0	0	0
H	N	Centaurea calcitrapa L.	1	0	1	0	1	0	0	0	1	0	0	0	0	1	0	0	1	0	0	0	1	0	0	0	0	0	0	0	0	1	0	0
Ch	N	Centaurea gymnocarpa Moris & De Not.	0	0	1	0	0	0	0	0	0	0	0	0	0	0	0	0	0	0	1	0	0	0	0	0	0	0	0	0	0	0	0	0
Ch	N	Centaurea ilvensis (Sommier) Arrigoni	0	0	0	0	1	0	0	0	0	0	0	0	0	0	0	0	0	0	0	0	1	0	0	0	0	0	0	0	0	0	0	0
T	N	Centaurea melitensis L.	1	0	0	0	1	0	0	1	1	0	0	1	0	1	0	0	1	0	0	0	1	0	0	1	1	0	0	1	0	1	0	0
H	N	Centaurea nigrescens Willd. subsp. transalpina (Schleich. ex DC.) Nyman	0	0	0	0	0	0	0	0	0	1	0	0	0	0	0	0	0	0	0	0	0	0	0	0	0	0	0	0	0	0	0	0
H	N	Centaurea paniculata L. subsp. cosana (Fiori) Arrigoni	1	0	0	0	0	0	0	0	0	0	0	0	0	0	0	0	1	0	0	0	0	0	0	0	0	0	0	0	0	0	0	0
H	N	Centaurea paniculata L. subsp. ligustica (Briq.) Arrigoni	0	0	0	0	0	0	0	0	0	0	0	0	0	0	0	0	0	0	0	0	0	0	0	0	0	0	0	0	0	0	0	0
H	N	Centaurea paniculata L. subsp. litigiosa (Fiori) Arrigoni	1	0	0	0	0	0	0	0	0	0	0	0	0	0	0	0	1	0	0	0	0	0	0	0	0	0	0	0	0	0	0	0
H	N	Centaurea rupestris L. subsp. rupestris	0	0	0	0	1	0	0	0	0	0	0	0	0	0	0	0	0	0	0	0	0	0	0	0	0	0	0	0	0	0	0	0
H	N	Centaurea solstitialis L. subsp. solstitialis	1	0	0	0	1	0	0	0	0	0	0	0	0	0	0	0	1	0	0	0	0	0	0	0	0	0	0	0	0	0	0	0
H	N	Centaurea sphaerocephala L.	1	0	0	0	0	0	0	0	0	0	0	0	0	0	0	0	1	0	0	0	0	0	0	0	0	0	0	0	0	0	0	0
H	N	Centaurium erythraea Rafn subsp. erythraea	1	0	1	1	1	0	0	0	1	1	1	1	1	1	0	0	1	0	1	0	1	0	0	0	1	1	1	1	1	1	0	0
H	N	Centaurium erythraea Rafn subsp. majus (Hoffmanns. & Link) Melderis	0	0	0	0	0	0	0	1	0	0	0	0	0	0	0	0	0	0	0	0	0	0	0	1	0	0	0	0	0	0	0	0
T	N	Centaurium maritimum (L.) Fritsch	1	0	1	0	1	0	0	0	1	1	0	1	0	1	0	0	1	0	1	0	1	0	0	0	1	1	0	1	0	1	0	0
T	N	Centaurium pulchellum (Sw.) Druce subsp. pulchellum	0	0	1	1	1	0	0	0	1	0	0	0	0	1	0	0	0	0	1	0	1	0	0	1	1	0	0	0	0	1	0	0
T	N	Centaurium spicatum (L.)Fritsch	1	0	0	0	0	0	0	0	1	0	0	0	0	0	0	0	1	0	1	0	0	0	0	0	0	0	0	0	0	0	0	0
T	N	Centaurium tenuiflorum (Hoffmanns. & Link) Fritsch subsp. tenuiflorum	1	0	0	0	1	0	0	1	1	0	0	0	0	1	0	0	1	0	0	0	1	0	0	1	1	1	0	0	0	1	0	0
T	N	Centranthus calcitrapae (L.) Dufr. subsp. calcitrapae	1	0	1	0	1	0	0	1	1	1	0	1	0	1	0	1	1	0	1	0	1	0	0	1	1	1	1	1	0	1	0	0
Ch	N	Centranthus ruber (L.) DC. subsp. ruber	0	0	0	0	0	0	0	0	0	0	0	0	0	0	0	0	1	0	1	0	1	0	0	0	0	0	0	0	0	0	0	0
G	N	Cephalanthera damasonium (Mill.) Druce	0	0	0	0	0	0	0	0	0	0	0	0	0	0	0	0	1	0	0	0	0	0	0	0	0	0	0	0	0	0	0	0
G	N	Cephalanthera longifolia (L.) Fritsch	1	0	1	0	1	0	0	0	0	0	0	0	0	0	0	0	1	0	1	0	1	0	0	0	0	0	0	0	0	0	0	0
Ch	N	Cephalaria leucantha (L.)Schrad.	1	0	0	0	0	0	0	0	0	0	0	0	0	0	0	0	1	0	0	0	0	0	0	0	0	0	0	0	0	0	0	0
T	N	Cephalaria transsylvanica (L.) Roem. & Schult.	0	0	0	0	1	0	0	0	0	0	0	0	0	0	0	0	0	0	0	0	0	0	0	0	0	0	0	0	0	0	0	0
H	N	Cerastium arvense L. s.l.	1	0	0	0	0	0	0	0	1	0	0	0	0	0	0	0	0	0	0	0	0	0	0	0	0	0	0	0	0	0	0	0
T	N	Cerastium diffusum Pers. subsp. diffusum	0	0	1	0	0	0	0	0	0	0	0	0	0	0	0	0	0	0	0	0	0	0	0	0	0	0	0	1	0	0	0	0
T	N	Cerastium glomeratum Thuill.	1	0	1	0	1	0	0	1	1	1	1	1	0	1	0	0	0	0	1	0	1	0	0	1	1	1	0	1	0	1	0	0
T	N	Cerastium glutinosum Fries	1	0	0	0	0	0	0	0	0	0	0	0	0	0	0	0	0	0	0	0	0	0	0	0	0	0	0	0	0	0	0	0
H	N	Cerastium holosteoides Fr.	0	0	1	0	0	0	0	0	0	0	0	0	0	0	0	0	0	0	0	0	1	0	0	0	0	0	0	0	0	0	0	0
T	N	Cerastium ligusticum Viv.	1	0	0	0	1	0	0	1	1	0	0	0	0	0	0	0	1	0	0	0	1	0	0	0	0	0	0	0	0	0	0	0
T	N	Cerastium luridum Guss.	0	0	0	0	0	0	0	0	0	0	0	0	0	0	0	0	1	0	0	0	0	0	0	0	0	0	0	0	0	0	0	0
T	N	Cerastium semidecandrum L.	1	0	1	1	1	0	0	0	1	1	0	0	0	1	0	1	1	0	0	0	1	0	0	1	1	1	0	0	0	1	0	0
T	N	Cerastium siculum Guss.	0	0	1	0	0	0	0	0	0	1	0	0	0	1	0	0	0	0	1	0	0	0	0	0	0	1	0	0	0	1	0	0
P	N	Ceratonia siliqua L.	1	0	1	0	1	0	0	0	1	0	0	1	0	1	0	0	1	0	0	0	1	0	0	0	0	1	0	1	0	1	0	0
P	N	Cercis siliquastrum L. subsp. siliquastrum	1	0	0	0	0	0	0	0	1	0	0	1	0	0	0	0	1	0	0	0	1	0	0	1	1	0	0	1	0	0	0	0
H	N	Cerinthe glabra Mill. subsp. glabra	0	0	0	0	1	0	0	0	0	0	0	0	0	0	0	0	0	0	0	0	0	0	0	0	0	0	0	0	0	0	0	0
T	N	Cerinthe major L. subsp. major	1	0	0	0	0	0	0	0	1	1	0	0	0	0	0	0	1	0	0	0	0	0	0	0	1	0	0	0	0	0	0	0
H	N	Ceterach officinarum Willd. s.l.	1	0	1	0	1	0	0	0	1	1	0	1	0	1	0	0	1	0	1	0	1	0	0	1	1	1	0	1	0	1	0	0
T	N	Chaerophyllum temulum L.	1	0	0	0	1	0	0	0	0	0	0	0	0	0	0	0	1	0	0	0	1	0	0	0	0	0	0	0	0	0	0	0
P	A	Chamaecyparis pisifera (Siebold & Zucc.) Endl.	0	0	0	0	0	0	0	0	0	0	0	0	0	0	0	0	0	0	0	0	0	0	0	0	0	0	0	1	0	0	0	0
T	N	Chamaemelum fuscatum (Brot.) Vasc	0	0	0	0	0	0	0	1	0	0	0	0	0	0	0	0	0	0	0	0	0	0	0	0	0	0	0	0	0	0	0	0
T	N	Chamaemelum mixtum (L.)Chevall.	0	0	0	0	0	0	0	0	0	0	0	0	0	0	0	0	0	0	0	0	1	0	0	0	0	0	0	0	0	0	0	0
P	N	Chamaerops humilis L.	1	0	1	0	1	0	0	0	1	0	0	0	1	0	0	0	1	0	1	1	1	0	0	0	1	0	0	1	1	0	0	0
T	N	Chamaesyce canescens (L.) Prokh. subsp. canescens	0	0	0	0	0	0	0	0	1	0	0	0	0	0	0	0	0	0	0	0	0	0	0	0	0	0	0	0	0	0	0	0
T	A	Chamaesyce maculata (L.) Small	0	0	1	0	0	0	0	0	0	0	0	0	0	0	0	0	0	0	1	0	1	0	0	0	0	0	0	0	0	1	0	0
T	A	Chamaesyce nutans (Lag.) Small	0	0	0	0	1	0	0	0	0	0	0	0	0	0	0	0	0	0	0	0	0	0	0	0	0	0	0	0	0	0	0	0
T	N	Chamaesyce peplis (L.) Prokh.	1	0	1	0	1	0	0	0	1	0	0	1	0	1	0	0	1	0	1	0	1	0	0	0	1	0	0	1	0	0	0	0
T	A	Chamaesyce prostrata (Aiton) Small	0	0	0	0	0	0	0	0	0	0	0	0	0	0	0	0	1	0	0	0	0	0	0	1	1	0	0	0	0	0	0	0
G	N	Charybdis maritima (L.) Speta	0	0	1	0	1	0	0	1	0	0	0	1	0	1	0	0	1	0	1	0	1	0	0	1	0	0	0	1	0	1	0	0
G	A	Chasmanthe aethiopica (L.) N.E. Br.	0	0	1	0	1	0	0	0	0	0	0	0	0	0	0	0	1	0	1	0	1	0	0	0	0	0	0	0	0	0	0	0
H	N	Cheilanthes acrostica (Balb.) Tod.	0	0	0	0	0	0	0	0	0	0	0	0	0	0	0	0	1	0	0	0	0	0	0	0	0	0	0	0	0	0	0	0
H	N	Cheilanthes maderensis Lowe	0	0	1	0	0	0	0	0	0	0	0	0	0	0	0	0	0	0	1	0	1	0	0	0	0	0	0	0	0	0	0	0
H	N	Cheilanthes tinaei Tod.	0	0	0	0	1	0	0	0	0	0	0	1	0	0	0	0	0	0	0	0	1	0	0	0	0	0	0	1	0	0	0	0
H	N	Chelidonium majus L.	1	0	0	0	1	0	0	0	0	0	0	0	0	0	0	0	1	0	0	0	0	0	0	0	0	0	0	0	0	0	0	0
T	N	Chenopodium album L.	1	0	1	0	1	0	0	1	1	0	0	1	0	1	0	0	0	0	1	1	1	1	0	0	0	1	0	1	0	1	0	0
T	N	Chenopodium botrys L.	0	0	0	0	0	0	0	0	1	0	0	0	0	0	0	0	0	0	0	0	0	0	0	0	0	0	0	0	0	0	0	0
T	N	Chenopodium murale L.	1	0	1	1	1	0	0	1	1	1	0	1	1	1	0	0	0	1	1	1	1	0	0	1	1	1	1	1	1	1	0	0
T	N	Chenopodium opulifolium Schrad. ex W.D.J. Koch & Ziz	1	0	1	0	1	0	0	1	1	1	0	0	0	1	0	0	0	0	0	0	1	0	0	0	1	1	0	0	0	1	0	0
T	N	Chenopodium polyspermum L.	0	0	0	0	1	0	0	0	0	0	0	0	0	0	0	0	0	0	0	0	0	0	0	0	0	0	0	0	0	0	0	0
T	N	Chenopodium rubrum L.	0	0	0	0	0	0	0	0	0	0	0	0	0	0	0	0	0	0	1	0	0	0	0	0	0	0	0	0	0	0	0	0
T	N	Chenopodium urbicum L.	0	0	0	0	0	0	0	1	0	0	0	0	0	0	0	0	0	0	0	0	0	0	0	0	0	0	0	0	0	0	0	0
T	N	Chenopodium vulgare L.	0	0	0	0	0	0	0	0	0	0	0	0	0	0	0	1	0	0	0	0	0	0	0	0	0	0	0	0	0	0	0	0
T	N	Chenopodium vulvaria L.	1	0	1	0	1	0	0	0	1	0	0	0	0	1	0	0	0	0	0	0	0	0	0	0	0	0	0	0	0	0	0	0
H	N	Chondrilla juncea L.	1	0	1	0	1	0	0	0	1	1	0	1	1	1	0	0	1	0	0	0	1	0	0	0	1	1	0	1	0	0	0	0
T	N	Chrozophora tinctoria (L.) Raf.	0	0	0	0	1	0	0	0	0	0	0	0	0	1	0	0	0	0	0	0	0	0	0	0	0	0	0	0	0	0	0	0
T	N	Cicendia filiformis (L.) Delarbre	0	0	1	0	1	0	0	0	1	0	0	1	0	0	0	0	0	0	1	0	1	0	0	0	0	0	0	1	0	0	0	0
H	N	Cichorium intybus L. subsp. intybus	1	0	1	0	1	0	0	1	1	1	0	0	0	1	0	0	1	0	1	0	1	0	0	1	1	1	0	0	0	1	0	0
H	N	Circaea lutetiana L. subsp. lutetiana	0	0	0	0	1	0	0	0	0	0	0	0	0	0	0	0	0	0	0	0	1	0	0	0	0	0	0	0	0	0	0	0
G	N	Cirsium arvense (L.) Scop.	1	0	1	0	1	0	0	1	1	0	0	0	0	0	0	0	0	0	0	0	0	0	0	0	1	0	0	0	0	0	0	0
H	N	Cirsium creticum (Lam.) d'Urv. s.l.	1	0	0	0	0	0	0	0	0	0	0	0	0	0	0	0	0	0	0	0	0	0	0	1	0	0	0	0	0	0	0	0
H	N	Cirsium palustre (L.)Scop.	0	0	0	0	0	0	0	0	0	0	0	0	0	0	0	0	1	0	0	0	0	0	0	0	0	0	0	0	0	0	0	0
H	N	Cirsium vulgare (Savi) Ten.	1	0	1	0	1	0	0	1	1	1	0	0	0	0	0	0	1	0	1	0	1	0	0	0	1	1	0	0	0	0	0	0
P	N	Cistus creticus L. subsp. eriocephalus (Viv.) Greuter & Burdet	1	0	0	0	1	0	0	1	1	1	1	0	0	1	0	0	1	0	1	0	1	0	0	1	1	1	1	0	0	1	0	0
P	N	Cistus monspeliensis L.	1	0	1	0	1	0	0	1	1	1	1	1	0	1	0	0	1	0	1	0	1	0	0	1	1	1	1	1	0	1	0	0
P	N	Cistus salviifolius L.	1	0	1	0	1	0	0	0	1	1	0	1	0	1	0	0	1	0	1	0	1	0	0	0	1	1	1	1	0	1	0	0
T	A	Citrullus lanatus (Thunb.) Matsum. & Nakai	0	0	0	0	1	0	0	0	0	0	0	0	0	0	0	0	0	0	0	0	1	0	0	1	0	1	0	0	0	0	0	0
H	N	Cladium mariscus (L.)Pohl.	1	0	0	0	0	0	0	0	0	0	0	0	0	0	0	0	1	0	0	0	0	0	0	0	0	0	0	0	0	0	0	0
P	N	Clematis cirrhosa L.	0	0	0	0	0	0	0	0	0	0	0	0	0	0	0	0	0	0	1	0	0	0	0	0	0	0	0	0	0	0	0	0
P	N	Clematis flammula L.	1	0	1	1	1	0	0	1	1	0	0	1	0	1	0	0	1	0	1	0	1	0	0	1	1	0	1	1	1	1	0	0
P	N	Clematis vitalba L.	1	0	1	0	1	0	0	0	1	1	0	0	0	0	0	0	1	0	1	0	1	0	0	0	1	1	0	0	0	0	0	0
P	N	Clematis viticella L.	0	0	0	0	1	0	0	0	0	0	0	0	0	0	0	0	0	0	0	0	0	0	0	0	0	0	0	0	0	0	0	0
H	N	Clinopodium vulgare L. s.l.	1	0	1	0	1	0	0	0	1	0	0	0	0	0	0	0	1	0	1	0	1	0	0	0	1	0	0	0	1	0	0	0
T	N	Clypeola jonthlaspi L. subsp. jonthlaspi	1	0	1	0	1	0	0	0	0	0	0	1	0	0	0	0	1	0	1	0	1	0	0	0	0	0	0	1	0	0	0	0
P	N	Cneorum tricoccon L.	1	0	0	0	0	0	0	1	0	0	0	1	0	0	0	0	1	0	0	0	0	0	0	1	0	0	0	0	0	0	0	0
H	N	Coincya monensis (L.) Greuter & Burdet subsp. cheiranthos (Franco) Aedo, Leadlay & Muñoz Garm.	0	0	0	0	1	0	0	0	0	0	0	0	0	0	0	0	0	0	0	0	1	0	0	0	0	0	0	0	0	0	0	0
T	N	Coleostephus myconis (L.) Cass. ex Rchb. f.	1	0	1	0	1	0	0	0	1	1	0	1	0	0	0	0	1	0	1	0	1	0	1	0	1	1	0	1	1	0	0	0
P	N	Colutea arborescens L.	0	0	0	0	0	0	0	0	0	0	0	0	0	0	0	0	0	0	0	0	0	0	0	0	0	0	0	1	0	0	0	0
H	N	Conium maculatum L. subsp. maculatum	0	0	0	0	1	0	0	0	0	0	0	0	0	0	0	0	0	0	0	0	0	0	0	0	0	0	0	0	0	0	0	0
G	N	Conopodium capillifolium (Guss.) Boiss.	0	0	0	0	1	0	0	0	0	0	0	0	0	0	0	0	0	0	0	0	1	0	0	0	0	0	0	0	0	0	0	0
T	A	Conringia orientalis (L.) Andrz. ex DC.	0	0	0	0	0	0	0	0	0	0	0	1	0	0	0	0	0	0	0	0	0	0	0	0	0	0	0	0	0	0	0	0
T	N	Consolida ajacis (L.) Schur	1	0	0	0	0	0	0	0	1	0	0	0	0	1	0	0	0	0	0	0	0	0	0	0	0	0	0	1	0	0	0	0
T	N	Consolida regalis Gray subsp. regalis	0	0	0	0	1	0	0	0	0	0	0	0	0	0	0	0	1	0	0	0	0	0	0	0	0	0	0	0	0	0	0	0
Ch	N	Convolvolus cneorum L.	1	0	0	0	0	0	0	0	0	0	0	0	0	0	0	0	1	0	0	0	0	0	0	0	0	0	0	0	0	0	0	0
T	N	Convolvolus pentapetaloides L.	1	0	0	0	0	0	0	0	0	0	0	0	0	0	0	0	0	0	0	0	0	0	0	0	0	0	0	0	0	0	0	0
H	N	Convolvulus althaeoides L.	1	0	1	0	1	0	0	1	1	1	0	1	1	1	0	1	1	0	0	0	1	0	0	1	1	1	0	0	1	1	0	0
G	N	Convolvulus arvensis L.	1	0	1	0	1	0	1	1	1	1	0	1	0	1	0	0	1	0	1	0	1	0	1	1	1	1	0	0	0	1	0	0
H	N	Convolvulus cantabrica L.	1	0	0	0	1	0	0	0	0	0	0	0	0	1	0	0	1	0	0	0	1	0	0	0	0	0	0	0	0	1	0	0
H	N	Convolvulus elegantissimus Mill.	1	0	0	0	1	0	0	0	0	0	0	0	0	0	0	0	1	0	0	0	0	0	0	0	0	0	0	0	0	0	0	0
T	N	Convolvulus siculus L. subsp. siculus	0	0	0	0	1	0	0	0	1	0	0	1	0	0	0	0	0	0	0	0	0	0	0	0	1	0	0	0	0	0	0	0
T	N	Coris monspeliensis L.	1	0	0	0	1	0	0	0	0	0	0	0	0	0	0	0	1	0	0	0	0	0	0	0	0	0	0	0	0	0	0	0
P	N	Cornus mas L.	1	0	0	0	1	0	0	0	0	0	0	0	0	0	0	0	1	0	0	0	0	0	0	0	0	0	0	0	0	0	0	0
P	N	Coronilla juncea L.	1	0	0	0	0	0	0	0	0	0	0	0	0	0	0	0	1	0	0	0	0	0	0	0	0	0	0	0	0	0	0	0
T	N	Coronilla scorpioides (L.) W.D.J. Koch	1	0	0	0	1	0	0	0	1	0	0	0	1	1	0	0	1	0	0	0	1	0	0	0	1	0	0	0	0	1	0	0
P	N	Coronilla valentina L.	1	0	0	0	0	0	0	0	0	0	1	0	0	1	0	0	1	1	0	0	0	0	0	0	0	0	1	0	0	1	0	0
T	N	Corrigiola litoralis L. subsp. litoralis	0	0	0	0	1	0	0	0	0	0	0	0	0	0	0	0	0	0	0	0	0	0	0	0	0	0	0	0	0	0	0	0
H	N	Corrigiola telephiifolia Pourr.	0	0	0	0	1	0	0	0	1	0	0	0	0	0	0	0	0	0	0	0	0	0	0	0	1	0	0	0	0	0	0	0
H	A	Cortaderia selloana (Schult. & Schult. f.) Asch. & Graebn.	0	0	0	0	0	0	0	0	0	0	0	0	0	0	0	0	0	0	1	0	1	0	0	0	0	1	0	0	0	0	0	0
P	N	Corylus avellana L.	1	0	0	0	1	0	0	0	1	0	0	0	0	0	0	0	1	0	0	0	1	0	0	0	0	0	0	0	0	0	0	0
T	N	Corynephorus articulatus (Desf.) P. Beauv.	0	0	0	0	1	0	0	0	1	0	0	0	0	0	0	0	0	0	0	0	1	0	0	0	0	0	0	0	0	0	0	0
Ch	N	Cosentinia vellea (Aiton) Tod.	0	0	0	0	0	0	0	0	0	0	0	0	0	0	0	0	0	0	0	0	1	0	0	0	0	0	0	0	0	0	0	0
T	N	Cota altissima (L.) J. Gay	0	0	0	0	1	0	0	0	0	0	0	1	0	0	0	0	0	0	0	0	0	0	0	0	0	0	0	0	0	0	0	0
H	N	Cota tinctoria (L.) J. Gay s.l.	0	0	0	0	0	0	0	0	1	0	0	0	0	0	0	0	0	0	0	0	0	0	0	0	0	0	0	0	0	0	0	0
P	N	Cotinus coggygria Scop.	0	0	0	0	1	0	0	0	0	0	0	0	0	0	0	0	0	0	0	0	0	0	0	0	0	0	0	0	0	0	0	0
P	A	Cotoneaster coriaceus Franch.	0	0	0	0	0	0	0	0	0	0	0	0	0	0	0	0	0	0	0	0	1	0	0	0	0	0	0	0	0	0	0	0
H	A	Cotyledon orbiculata L.	0	0	0	0	0	0	0	0	0	0	0	0	0	0	0	0	0	0	1	0	1	0	0	1	1	0	0	0	0	1	0	0
T	N	Crambe maritima L.	0	0	0	0	1	0	0	0	0	0	0	0	0	0	0	0	0	0	0	0	0	0	0	0	0	0	0	0	0	0	0	0
T	A	Crassula lycopodioides Lam.	0	0	0	0	0	0	0	0	0	0	0	0	0	0	0	0	0	0	0	0	1	0	0	1	1	0	0	0	0	0	0	0
P	A	Crataegus azarolus L.	0	0	1	0	0	0	0	0	0	0	0	0	0	0	0	0	0	0	1	0	0	0	0	0	0	0	0	0	0	0	0	0
P	N	Crataegus monogyna Jacq.	1	0	1	0	1	0	0	0	1	0	0	0	0	0	0	0	1	0	1	0	1	0	0	0	1	0	0	0	0	0	0	0
P	N	Crataegus oxyacantha L.	1	0	0	0	0	0	0	0	0	0	0	0	0	0	0	0	1	0	0	0	0	0	0	0	0	0	0	0	0	0	0	0
T	N	Crepis bellidifolia Loisel.	0	0	1	0	1	0	0	0	0	1	0	0	0	0	0	0	0	0	1	0	1	0	0	0	0	1	0	0	0	0	0	0
H	N	Crepis bursifolia L.	1	0	0	0	0	0	0	0	0	0	0	0	0	0	0	0	0	0	0	0	0	0	0	0	0	0	0	0	0	0	0	0
T	N	Crepis capillaris (L.) Wallr.	0	0	0	0	0	0	0	0	0	0	0	0	0	0	0	0	0	0	0	0	0	0	0	0	0	1	0	0	0	0	0	0
T	N	Crepis foetida L. subsp. foetida	1	0	1	0	1	0	0	1	1	0	0	1	0	1	0	0	1	0	1	0	1	0	0	0	1	0	0	0	0	1	0	0
H	N	Crepis leontodontoides All.	1	0	1	1	1	0	0	1	1	1	0	1	0	0	0	0	0	0	1	1	1	0	0	0	1	1	0	1	0	0	0	0
T	N	Crepis neglecta L.	1	0	0	0	1	0	0	0	0	0	0	1	0	0	0	0	1	0	0	0	0	0	0	0	0	1	0	0	0	0	0	0
T	N	Crepis pulchra L. subsp. pulchra	1	0	0	0	0	0	0	1	0	0	0	0	0	0	0	0	0	0	0	0	0	0	0	0	0	0	0	0	0	0	0	0
T	N	Crepis sancta (L.) Bornm. subsp. nemausensis (P. Fourn.) Babc.	1	0	0	0	1	0	0	1	0	0	0	1	0	1	0	0	1	0	0	0	1	0	0	1	0	0	0	1	0	1	0	0
T	N	Crepis setosa Haller f.	0	0	1	0	0	0	0	0	0	1	0	0	0	1	0	0	0	0	0	0	0	0	0	0	0	0	0	0	0	0	0	0
T	N	Crepis vesicaria L. subsp. vesicaria	1	0	0	0	1	0	0	0	0	0	0	0	0	0	0	0	1	0	0	0	1	0	0	0	0	0	0	0	0	0	0	0
T	N	Crepis zacintha (L.) Loisel.	1	0	1	0	1	0	0	1	1	1	0	0	0	1	0	0	1	0	1	0	1	0	0	1	0	1	0	0	0	0	0	0
Ch	N	Crithmum maritimum L.	1	1	1	1	1	1	1	1	1	1	1	1	1	1	1	1	1	1	1	1	1	1	1	1	1	1	1	1	1	1	0	1
G	N	Crocus biflorus Mill.	1	0	0	0	1	0	0	0	0	0	0	0	0	0	0	0	1	0	0	0	1	0	0	0	0	0	0	0	0	0	0	0
G	N	Crocus ilvensis Peruzzi & Carta	0	0	0	0	1	0	0	0	0	0	0	0	0	0	0	0	0	0	0	0	1	0	0	0	0	0	0	0	0	0	0	0
G	N	Crocus minimus DC.	0	0	1	0	0	0	0	0	0	0	0	0	0	0	0	0	0	0	0	0	0	0	0	0	0	0	0	0	0	0	0	0
G	N	Crocus vernus (L.) Hill s.l.	0	0	0	0	1	0	0	0	0	0	0	0	0	0	0	0	0	0	0	0	0	0	0	0	0	0	0	0	0	0	0	0
T	N	Crozophora tinctoria (L.) Juss.	1	0	0	0	0	0	0	0	0	0	0	0	0	0	0	0	0	0	0	0	0	0	0	0	0	0	0	0	0	0	0	0
T	N	Crucianella angustifolia L.	0	0	0	0	1	0	0	0	0	0	0	0	0	0	0	0	0	0	0	0	1	0	0	0	0	0	0	0	0	0	0	0
T	N	Crucianella latifolia L.	1	0	0	0	0	0	0	0	1	0	0	0	0	0	0	0	1	0	0	0	0	0	0	0	1	0	0	0	0	0	0	0
Ch	N	Crucianella maritima L.	1	0	0	0	1	0	0	0	0	0	0	0	0	1	0	0	1	0	0	0	1	0	0	0	0	0	0	0	0	1	0	0
H	N	Cruciata glabra (L.) Ehrend. s.l.	1	0	0	0	1	0	0	0	0	0	0	0	0	0	0	0	1	0	0	0	1	0	0	0	0	0	0	0	0	0	0	0
H	N	Cruciata laevipes Opiz	0	0	0	0	1	0	0	0	0	0	0	0	0	0	0	0	0	0	0	0	1	0	0	0	0	0	0	0	0	0	0	0
T	N	Crupina crupinastrum (Moris) Vis.	1	0	0	0	1	0	0	0	0	0	0	0	0	1	0	0	1	0	0	0	1	0	0	0	0	0	0	0	0	1	0	0
T	N	Crupina vulgaris Cass.	1	0	0	0	1	0	0	0	1	0	0	1	0	0	0	0	1	0	0	0	0	0	0	0	0	0	0	0	0	0	0	0
T	N	Crypsis aculeata (L.) Aiton	0	0	0	0	1	0	0	0	0	0	0	0	0	0	0	0	0	0	0	0	0	0	0	0	0	0	0	0	0	0	0	0
H	A	Cucurbita maxima Duchesne	0	0	0	0	0	0	0	0	0	0	0	0	0	0	0	0	0	0	0	0	1	0	0	0	0	1	0	0	0	0	0	0
P	A	Cupressus sempervirens L.	0	0	1	0	0	0	0	0	1	1	0	0	0	0	0	0	1	0	1	0	1	0	0	1	1	1	0	1	0	1	0	0
T	N	Cuscuta approximata Bab.	1	0	0	0	0	0	0	0	0	0	0	0	0	0	0	0	0	0	0	0	0	0	0	0	0	0	0	0	0	0	0	0
T	N	Cuscuta campestris Yunck.	0	0	0	0	0	0	0	0	0	0	0	0	0	0	0	0	1	0	0	0	0	0	0	0	0	0	0	0	0	0	0	0
T	A	Cuscuta epilinum Weihe	0	0	0	0	1	0	0	0	0	1	0	0	0	0	0	0	0	0	1	0	0	0	0	0	0	0	0	0	0	0	0	0
T	N	Cuscuta epithymum (L.) L. subsp. epithymum	1	0	0	0	1	0	0	0	1	1	0	1	0	1	0	0	1	0	0	0	1	0	0	0	1	0	0	1	0	1	0	0
T	N	Cuscuta planiflora Ten.	0	0	0	0	0	0	0	0	0	0	0	0	0	0	0	0	1	0	0	0	0	0	0	1	0	0	0	0	0	0	0	0
T	N	Cutandia maritima (L.) Barbey	1	0	0	0	1	0	0	0	0	0	0	0	0	1	0	0	1	0	1	0	1	0	0	0	0	0	0	0	0	0	0	0
T	N	Cyanus segetum Hill	0	0	0	0	0	0	0	0	0	1	0	0	0	0	0	0	0	0	0	0	0	0	0	0	0	1	0	0	0	0	0	0
G	N	Cyclamen hederifolium Aiton subsp. hederifolium	1	0	1	0	1	0	0	0	0	0	0	0	0	0	0	0	1	0	1	0	1	0	0	0	1	0	0	0	0	0	0	0
G	N	Cyclamen repandum Sm. subsp. repandum	1	0	1	0	1	0	0	1	0	0	0	0	0	0	0	0	1	0	1	0	1	0	0	1	0	0	0	0	0	0	0	0
Ch	N	Cymbalaria aequitriloba (Viv.) A. Chev. subsp. aequitriloba	0	0	1	0	1	0	0	0	1	0	0	1	0	0	0	0	0	0	1	0	1	0	0	0	1	0	0	1	0	0	0	0
T	N	Cymbalaria muralis G. Gaertn., B. Mey. & Scherb subsp. muralis	0	0	0	0	1	0	0	0	0	0	0	0	0	1	0	0	1	0	0	0	1	0	0	0	0	0	0	1	0	1	0	0
G	N	Cynodon dactylon (L.) Pers.	1	0	1	0	1	0	0	0	1	1	0	0	0	1	0	1	1	0	1	0	1	0	1	0	1	1	0	0	0	1	0	0
H	N	Cynoglossum creticum Mill.	1	0	0	0	1	0	0	1	1	1	0	1	0	1	0	0	1	0	0	0	1	0	0	1	1	1	0	0	0	1	0	0
H	N	Cynoglossum officinale L.	0	0	0	0	1	0	0	0	0	0	0	0	0	0	0	0	0	0	0	0	0	0	0	0	0	0	0	0	0	0	0	0
H	N	Cynosurus cristatus L.	1	0	1	0	1	0	0	0	0	0	0	0	0	0	0	0	0	0	1	0	1	0	0	0	0	0	0	0	0	0	0	0
T	N	Cynosurus echinatus L.	1	0	1	0	1	0	0	1	1	1	0	1	0	1	0	1	1	0	1	0	1	0	0	1	1	1	0	1	0	1	0	0
T	N	Cynosurus effusus Link	0	0	0	0	1	0	0	0	1	0	0	0	0	0	0	0	1	0	0	0	1	0	0	0	1	0	0	1	0	0	0	0
H	N	Cyperus badius Desf.	0	0	1	0	0	0	0	0	1	0	0	1	0	0	0	0	0	0	1	0	0	0	0	0	1	0	0	1	0	1	0	0
G	N	Cyperus capitatus Vand.	1	0	0	0	1	0	0	0	0	0	0	0	0	0	0	0	1	0	0	0	1	0	0	0	0	0	0	0	0	0	0	0
H	N	Cyperus esculentus L.	0	0	0	0	1	0	0	0	1	0	0	0	0	0	0	0	1	0	0	0	0	0	0	0	0	0	0	0	0	0	0	0
T	N	Cyperus flavescens L.	1	0	0	0	1	0	0	0	0	0	0	0	0	0	0	0	0	0	0	0	0	0	0	0	0	0	0	0	0	0	0	0
T	N	Cyperus fuscus L.	0	0	1	0	1	0	0	0	1	0	0	0	0	0	0	0	0	0	0	0	0	0	0	0	0	0	0	0	0	0	0	0
H	N	Cyperus longus L. subsp. longus	1	0	0	0	1	0	0	0	1	0	0	0	0	0	0	0	0	0	0	0	1	0	0	0	0	0	0	1	0	1	0	0
G	N	Cyperus rotundus L.	0	0	1	0	1	0	0	0	0	0	0	0	0	0	0	0	0	0	0	0	0	0	0	0	0	1	0	0	0	0	0	0
H	N	Cystopteris fragilis (L.) Bernh.	0	0	0	0	0	0	0	0	0	0	0	0	0	0	0	0	0	0	0	0	0	0	0	0	0	0	0	1	0	0	0	0
G	N	Cytinus hypocistis (L.) L.	1	0	1	0	1	0	0	0	0	1	0	1	0	0	0	0	1	0	1	0	1	0	0	0	0	1	0	1	0	0	0	0
G	N	Cytinus ruber Fourr. ex Fritsch	0	0	1	0	1	0	0	0	0	0	1	0	0	0	0	0	0	0	1	0	1	0	0	0	1	0	1	0	0	0	0	0
P	N	Cytisus scoparius (L.) Link subsp. scoparius	1	0	1	0	1	0	0	0	1	0	0	0	0	0	0	0	1	0	0	0	1	0	0	0	0	1	0	0	0	0	0	0
P	N	Cytisus sessilifolius L.	1	0	0	0	0	0	0	0	0	0	0	0	0	0	0	0	1	0	0	0	0	0	0	0	0	0	0	0	0	0	0	0
P	N	Cytisus villosus Pourr.	1	0	0	0	1	0	0	0	1	1	0	0	0	0	0	0	1	0	0	0	1	0	0	0	1	1	0	0	0	0	0	0
H	N	Dactylis glomerata L. s.l.	1	1	1	1	1	0	0	1	1	1	1	1	1	1	0	1	1	1	1	1	1	0	0	1	1	1	1	1	1	1	0	0
G	N	Dactylorhiza insularis (Sommier) Landwehr	0	0	0	0	1	0	0	0	1	0	0	0	0	0	0	0	0	0	0	0	1	0	0	0	1	0	0	0	0	0	0	0
G	N	Dactylorhiza maculata (L.) Soó subsp. fuchsii (Druce) Hyl.	0	0	0	0	1	0	0	0	1	0	0	0	0	0	0	0	1	0	0	0	1	0	0	0	1	0	0	0	0	0	0	0
G	N	Dactylorhiza romana (Sebast.) Soo	0	0	0	0	0	0	0	0	0	0	0	0	0	0	0	0	1	0	0	0	1	0	0	0	0	0	0	0	0	0	0	0
H	N	Danthonia decumbens (L.) DC. subsp. decumbens	1	0	0	0	1	0	0	0	0	0	0	0	0	0	0	0	0	0	0	0	0	0	0	0	0	0	0	0	0	0	0	0
P	N	Daphne gnidium L.	1	0	1	0	1	0	0	0	1	0	0	0	0	1	0	0	1	0	1	0	1	0	0	0	1	0	0	0	0	1	0	0
P	N	Daphne laureola L.	1	0	0	0	0	0	0	0	0	0	0	0	0	0	0	0	1	0	0	0	0	0	0	0	0	0	0	0	0	0	0	0
P	N	Daphne sericea Vahl	1	0	0	0	0	0	0	0	0	0	0	0	0	0	0	0	1	0	0	0	0	0	0	0	0	0	0	0	0	0	0	0
T	N	Dasypyrum villosum (L.) P. Candargy	1	0	0	0	0	0	0	1	0	0	0	0	0	1	0	0	1	0	0	0	0	0	0	1	0	0	0	0	0	1	0	0
T	A	Datura ferox L.	0	0	0	0	0	0	0	0	0	0	0	0	0	1	0	0	1	0	0	0	0	0	0	0	0	0	0	0	0	0	0	0
T	A	Datura stramonium L. subsp. stramonium	1	0	0	0	1	0	0	0	1	0	0	1	0	0	0	0	1	0	1	0	1	0	0	0	0	1	0	1	0	1	0	0
T	A	Datura wrigthii Regel	0	0	0	0	0	0	0	0	0	0	0	0	0	0	0	0	0	0	0	0	0	0	0	1	1	0	0	0	0	0	0	0
H	N	Daucus carota L. subsp. carota	1	1	1	0	1	1	1	1	1	1	1	1	0	1	0	1	1	1	0	1	1	0	1	1	1	1	1	1	1	1	0	1
H	N	Daucus carota L. subsp. commutatus (Paol.) Thell.	1	0	1	0	1	0	0	1	1	0	0	0	0	1	0	0	1	0	1	0	1	0	0	1	1	0	0	0	0	1	0	0
H	N	Daucus carota L. subsp. hispanicus (Gouan) Thell.	1	0	0	0	0	0	0	1	1	1	0	0	0	1	0	0	1	0	0	0	0	0	0	1	1	1	0	0	0	1	0	0
H	N	Daucus carota L. subsp. maximus (Desf.) Ball	1	0	1	0	0	0	0	0	1	0	0	0	0	0	0	0	0	0	1	1	0	0	1	1	0	0	0	0	1	1	0	0
H	N	Daucus pumilus (L.) Hoffmanns. & Link	0	0	0	0	1	0	0	0	0	0	0	0	0	0	0	0	0	0	0	0	0	0	0	0	0	0	0	0	0	0	0	0
H	A	Delairea odorata Lem.	0	0	0	0	0	0	0	0	0	0	0	0	0	0	0	0	0	0	0	0	1	0	0	0	0	0	0	0	0	0	0	0
H	A	Delosperma cooperi (Hook. f.) L. Bolus	0	0	0	0	0	0	0	0	0	0	0	0	0	0	0	0	0	0	1	0	0	0	0	0	1	0	0	0	0	1	0	0
T	N	Delphinium staphysagria L.	0	0	0	0	1	0	0	0	0	0	0	0	0	0	0	0	0	0	0	0	0	0	0	0	0	0	0	0	0	0	0	0
H	N	Deschampsia flexuosa (L.) Trin. s.l.	0	0	0	0	1	0	0	0	0	0	0	0	0	0	0	0	0	0	0	0	1	0	0	0	0	0	0	0	0	0	0	0
T	N	Dianthus armeria L. subsp. armeria	1	0	0	0	1	0	0	0	0	0	0	0	0	0	0	0	1	0	0	0	1	0	0	0	0	1	0	0	0	0	0	0
H	N	Dianthus sylvestris Wulfen subsp. longicaulis (Ten.) Greuter & Burdet	1	0	1	0	0	0	0	0	1	1	0	0	0	0	0	0	1	0	1	0	1	0	0	0	0	0	0	0	0	0	0	0
T	N	Dianthus tripunctatus Sm.	0	0	0	0	1	0	0	0	0	0	0	0	0	0	0	0	0	0	0	0	0	0	0	0	0	0	0	0	0	0	0	0
H	N	Digitalis lutea L. subsp. australlis	1	0	0	0	1	0	0	0	0	0	0	0	0	0	0	0	1	0	0	0	0	0	0	0	0	0	0	0	0	0	0	0
T	N	Digitaria sanguinalis (L.) Scop.	0	0	1	0	1	0	0	0	1	0	0	0	0	1	0	0	1	0	1	0	0	1	0	1	1	1	0	0	0	0	0	0
T	N	Diplotaxis erucoides (L.) DC. subsp. erucoides	0	0	0	0	0	0	0	0	0	0	0	1	0	0	0	0	0	0	0	0	0	0	0	0	0	0	0	0	0	0	0	0
T	N	Diplotaxis muralis (L.) DC.	0	0	0	0	1	0	0	0	0	1	0	0	0	1	0	0	0	0	0	0	0	0	0	1	0	1	0	0	0	1	0	0
H	N	Diplotaxis tenuifolia (L.) DC.	1	0	0	0	1	0	0	0	0	1	0	0	0	0	0	0	1	0	0	0	0	0	0	0	1	0	0	0	0	0	0	0
T	N	Diplotaxis viminea (L.) DC.	1	0	0	0	0	0	0	0	1	0	0	0	0	0	0	0	0	0	0	0	0	0	0	0	1	0	0	0	0	0	0	0
H	N	Dipsacus fullonum L.	1	0	1	0	1	0	0	0	0	0	0	0	0	1	0	0	1	0	1	0	1	0	0	0	0	0	0	0	0	1	0	0
T	N	Dittrichia graveolens (L.) Greuter	1	0	1	0	1	0	0	0	1	1	0	1	0	1	0	0	0	0	0	0	1	0	1	0	1	1	0	1	0	1	0	0
H	N	Dittrichia viscosa (L.) Greuter subsp. viscosa	1	0	1	0	1	0	0	1	1	1	0	1	1	1	0	1	1	0	1	1	1	0	0	1	1	1	1	1	1	1	0	1
Ch	N	Dorycnium hirsutum (L.) Ser.	1	0	0	0	1	0	0	1	1	1	1	0	0	1	0	0	1	0	0	0	1	0	0	1	1	1	1	0	0	1	0	0
H	N	Dorycnium rectum (L.) Ser.	1	0	1	0	1	0	0	0	0	0	0	0	0	0	0	0	1	0	1	0	0	0	0	0	0	0	0	0	0	0	0	0
H	N	Dorycnopsis gerardii (L.) Boiss.	0	0	1	0	0	0	0	0	0	0	0	0	0	0	0	0	0	0	1	0	1	0	0	0	0	0	0	0	0	0	0	0
H	A	Drosanthemum floribundum (Haw.) Schwantes	0	0	0	0	0	0	0	0	0	0	0	0	0	0	0	0	0	0	0	0	1	0	0	0	1	0	0	0	0	0	0	0
G	N	Dryopteris affinis (Lowe) Fraser-Jenk. s.l.	0	0	0	0	1	0	0	0	0	0	0	0	0	0	0	0	0	0	0	0	1	0	0	0	0	0	0	0	0	0	0	0
G	N	Dryopteris filix-mas (L.) Schott	0	0	0	0	0	0	0	0	0	0	0	0	0	0	0	0	0	0	0	0	0	0	0	0	0	0	0	0	0	0	0	0
G	N	Dryopteris oreades Fomin	0	0	0	0	1	0	0	0	0	0	0	0	0	0	0	0	0	0	0	0	1	0	0	0	0	0	0	0	0	0	0	0
G	N	Dryopteris tyrrhena Fraser-Jenk. & Reichst.	0	0	1	0	1	0	0	0	0	0	0	0	0	0	0	0	0	0	1	0	1	0	0	0	0	0	0	1	0	0	0	0
T	A	Dysphania ambrosioides (L.) Mosyakin & Clemants	0	0	0	0	0	0	0	0	0	0	0	0	0	0	0	0	0	0	1	0	1	0	0	0	0	0	0	0	0	0	0	0
T	A	Dysphania multifida (L.) Mosyakin & Clemants	0	0	0	0	0	0	0	0	0	0	0	0	0	0	0	0	0	0	0	0	0	0	0	0	1	0	0	0	0	0	0	0
G	N	Ecballium elaterium (L.) A. Rich.	1	0	0	0	1	0	0	0	0	0	0	1	0	0	0	0	1	0	0	0	1	0	0	1	0	0	0	0	0	1	0	0
T	N	Echinochloa crus-galli (L.) P. Beauv.	0	0	1	0	1	0	0	0	1	0	0	1	0	0	0	0	1	0	0	0	1	0	0	0	0	1	0	0	0	0	0	0
H	N	Echinophora spinosa L.	1	0	0	0	1	0	0	0	1	0	0	0	0	1	0	0	1	0	0	0	1	0	0	0	0	0	0	0	0	1	0	0
H	N	Echium italicum L.	1	0	0	0	1	0	0	0	0	0	0	0	0	0	0	0	1	0	0	0	0	0	0	0	0	0	0	0	0	0	0	0
T	N	Echium parviflorum Moench	1	0	0	1	1	0	0	1	1	1	0	1	0	1	0	1	1	0	0	0	0	0	1	1	1	1	0	0	0	1	0	0
T	N	Echium plantagineum L.	1	0	1	0	1	0	0	0	0	0	0	1	0	0	0	0	1	0	1	0	1	0	0	1	1	1	0	0	0	0	0	0
H	N	Echium vulgare L.	0	0	1	0	1	0	0	0	0	0	0	0	0	0	0	0	1	0	1	0	1	0	0	0	0	0	0	0	0	0	0	0
G	N	Eleocharis palustris (L.) Roem. & Schult. subsp. palustris	0	0	1	0	1	0	0	0	1	0	0	1	0	0	0	0	0	0	1	0	1	0	0	0	0	0	0	0	0	0	0	0
T	A	Eleusine indica (L.) Gaertn. s.l.	0	0	0	0	0	0	0	0	0	0	0	0	0	0	0	0	0	0	0	0	0	0	0	0	0	0	0	0	0	1	0	0
G	N	Elymus athericus (Link) Kerguélen	1	0	0	0	1	0	0	0	1	0	0	0	0	1	0	0	0	0	0	0	1	0	0	0	0	0	0	0	0	1	0	0
G	N	Elymus farctus (Viv.) Runemark ex Melderis subsp. farctus	1	0	1	0	1	0	0	0	1	0	0	0	0	1	0	0	1	0	0	0	1	0	0	0	0	0	0	0	0	1	0	0
G	N	Elymus repens (L.) Gould subsp. repens	1	0	1	0	1	0	0	0	1	1	0	0	0	1	0	0	1	0	0	0	1	0	0	0	1	0	0	0	0	0	0	0
P	N	Emerus major Mill. s.l.	1	0	0	0	1	0	0	0	0	0	0	0	0	0	0	0	1	0	0	0	1	0	0	0	0	0	0	0	0	0	0	0
H	N	Epilobium angustifolium L.	0	0	0	0	0	0	0	0	0	0	0	0	0	0	0	0	0	0	0	0	0	0	0	0	0	0	0	0	0	0	0	0
H	N	Epilobium hirsutum L.	1	0	0	0	1	0	0	0	0	0	0	0	0	0	0	0	0	0	0	0	0	0	0	0	0	1	0	0	0	0	0	0
H	N	Epilobium lanceolatum Sebast. & Mauri	0	0	0	0	1	0	0	0	0	0	0	0	0	0	0	0	0	0	0	0	1	0	0	0	0	0	0	0	0	0	0	0
H	N	Epilobium parviflorum Schreb.	0	0	1	0	1	0	0	0	1	0	0	0	0	0	0	0	0	0	1	0	1	0	0	0	1	0	0	0	0	0	0	0
H	N	Epilobium tetragonum L. s.l.	1	0	1	0	1	0	0	0	1	0	0	1	0	0	0	0	0	0	1	0	1	0	0	0	1	0	0	0	0	0	0	0
G	N	Epipactis atrorubens (Hoffm.) Besser	0	0	0	0	1	0	0	0	0	0	0	0	0	0	0	0	0	0	0	0	1	0	0	0	0	0	0	0	0	0	0	0
G	N	Epipactis helleborine (L.) Crantz s.l.	0	0	0	0	1	0	0	0	0	0	0	0	0	0	0	0	1	0	0	0	1	0	0	0	0	1	0	0	0	0	0	0
G	N	Epipactis microphylla (Ehrh.) Sw.	0	0	0	0	0	0	0	0	0	0	0	0	0	0	0	0	0	0	0	0	0	0	0	0	0	1	0	0	0	0	0	0
G	N	Equisetum arvense L. subsp. arvense	1	0	0	0	1	0	0	0	1	0	0	0	0	0	0	0	1	0	0	0	1	0	0	0	1	0	0	0	0	0	0	0
G	N	Equisetum ramosissimum Desf.	1	0	0	0	1	0	0	0	1	0	0	1	0	0	0	0	1	0	0	0	1	0	0	0	1	0	0	0	0	0	0	0
G	N	Equisetum telmateia Ehrh.	1	0	1	0	1	0	0	0	1	0	0	0	0	0	0	0	1	0	0	0	1	0	0	0	1	0	0	0	0	0	0	0
T	N	Eragrostis cilianensis (All.) Vignolo ex Janch.	0	0	0	0	1	0	0	0	1	0	0	0	0	0	0	0	0	0	1	0	0	0	0	0	1	0	0	0	0	0	0	0
H	N	Erianthus ravennae (L.)P.Beauv.	1	0	0	0	0	0	0	0	0	0	0	0	0	0	0	0	1	0	0	0	0	0	0	0	0	0	0	0	0	0	0	0
P	N	Erica arborea L.	1	0	1	1	1	0	0	1	1	1	0	1	0	1	0	0	1	0	1	0	1	0	0	1	1	1	0	1	0	1	0	0
P	N	Erica multiflora L.	1	0	0	0	0	0	0	1	1	0	1	0	0	1	0	0	1	0	0	0	0	0	0	1	1	0	1	0	0	1	0	0
P	N	Erica scoparia L. subsp. scoparia	1	0	0	0	1	0	0	0	0	0	0	1	0	0	0	0	1	0	0	0	1	0	0	0	0	0	0	1	0	0	0	0
T	A	Erigeron bonariensis L.	1	0	1	0	1	0	0	1	1	1	0	1	0	1	0	0	1	0	1	0	1	1	0	1	1	1	0	1	0	1	0	0
T	A	Erigeron canadensis L.	1	0	1	0	1	0	0	1	1	1	0	1	0	1	0	0	1	0	1	0	1	0	0	0	0	0	0	0	0	0	0	0
H	A	Erigeron karvinskianus DC.	0	0	0	0	0	0	0	0	0	0	0	0	0	0	0	0	0	0	0	0	1	0	0	0	0	0	0	0	0	0	0	0
T	A	Erigeron sumatrensis Retz.	0	0	0	0	0	0	0	0	0	0	0	0	0	0	0	0	0	0	1	0	1	0	0	1	1	1	0	1	0	1	0	0
P	A	Eriobotrya japonica (Thunb.) Lindl.	0	0	0	0	0	0	0	0	1	0	0	0	0	0	0	0	0	0	0	0	0	0	0	1	1	0	0	0	0	0	0	0
H	N	Erodium acaule (L.) Bech. & Thell.	1	0	0	0	1	0	0	0	0	0	0	0	0	0	0	0	1	0	0	0	0	0	0	0	0	1	0	0	0	1	0	0
T	N	Erodium botrys (Cav.) Bertol.	1	0	1	0	1	0	0	0	1	1	0	1	0	0	0	0	0	0	1	0	1	0	0	0	1	1	0	0	0	0	0	0
T	N	Erodium chium (L.) Willd.	0	0	0	0	0	0	0	0	0	0	0	0	0	0	0	0	0	0	0	0	0	0	0	0	0	1	0	0	0	0	0	0
T	N	Erodium ciconium (L.) L'Hér.	1	0	1	0	1	0	0	0	0	0	0	0	0	0	0	0	1	0	1	0	0	0	0	0	0	0	0	0	0	0	0	0
T	N	Erodium cicutarium (L.) L'Hér.	1	0	1	1	1	0	0	0	1	1	0	1	0	1	0	0	1	0	1	0	1	0	0	0	1	1	0	1	0	1	0	0
T	N	Erodium laciniatum (Cav.) Willd. subsp. laciniatum	1	0	0	0	0	0	0	0	0	1	0	0	0	0	0	0	0	0	0	0	0	0	0	0	0	0	0	0	0	0	0	0
T	N	Erodium malacoides (L.) L'Hér. subsp. malacoides	1	0	1	0	1	0	0	1	1	1	0	0	1	1	0	0	1	0	0	0	1	0	0	1	1	1	0	0	0	1	0	0
T	N	Erodium maritimum (L.) L'Hér.	0	0	1	0	1	0	0	1	0	1	0	0	0	0	0	0	0	0	1	0	0	0	0	1	0	1	0	0	0	0	0	0
T	N	Erodium moschatum (L.) L'Hér.	1	0	1	0	1	0	0	0	1	1	0	1	0	1	0	0	0	0	1	0	1	0	0	0	0	1	0	1	0	1	0	0
T	N	Erophila verna (L.) DC. s.l.	1	0	1	0	1	0	0	0	1	0	0	1	0	1	0	0	1	0	1	0	1	0	0	0	1	0	0	1	0	1	0	0
T	N	Eruca vesicaria (L.) Cav.	0	0	0	0	1	0	0	0	1	0	0	0	0	0	0	0	1	0	0	0	0	0	0	0	0	0	0	0	0	1	0	0
H	N	Eryngium campestre L.	1	0	0	0	1	0	0	0	0	0	0	0	0	1	0	0	1	0	0	0	1	0	0	0	0	0	0	0	0	0	0	0
G	N	Eryngium maritimum L.	1	0	1	0	1	0	0	0	1	0	0	1	0	1	0	0	1	0	1	0	1	0	0	0	0	0	0	1	0	1	0	0
Ch	A	Erysimum cheiri (L.) Crantz	0	0	1	0	1	0	0	0	1	1	0	0	0	1	0	0	0	0	1	0	1	0	0	0	1	1	0	0	0	1	0	0
H	N	Erysimum pseudorhaeticum Polatschek	1	0	0	0	0	0	0	0	0	0	0	0	0	0	0	0	1	0	0	0	0	0	0	0	0	0	0	0	0	0	0	0
P	A	Erythrostemon gilliesii (Wall. ex Hook.) Klotzsch	0	0	0	0	0	0	0	0	0	0	0	0	0	0	0	0	0	0	0	0	1	0	0	0	0	0	0	0	0	0	0	0
P	A	Eucalyptus bicostata Maiden, Blakely & Simmonds	0	0	0	0	0	0	0	0	0	0	0	0	0	0	0	0	0	0	0	0	1	0	0	0	1	0	0	0	0	0	0	0
P	A	Eucalyptus camaldulensis Dehnh.	0	0	0	0	0	0	0	0	0	0	0	0	0	0	0	0	1	0	0	0	1	0	0	1	1	0	0	0	0	1	0	0
P	A	Eucalyptus cornuta Labill.	0	0	0	0	0	0	0	0	0	0	0	0	0	0	0	0	0	0	0	0	0	0	0	0	0	0	0	1	0	0	0	0
P	A	Eucalyptus globulus Labill.	0	0	0	0	1	0	0	0	0	0	0	0	0	0	0	0	1	0	1	0	1	0	0	1	1	0	0	1	0	0	0	0
P	A	Eucalyptus lehmannii (Schauer) Benth.	0	0	0	0	0	0	0	0	0	0	0	0	0	0	0	0	0	0	0	0	0	0	0	0	0	0	0	1	0	0	0	0
P	A	Eucalyptus viminalis Labill.	0	0	0	0	0	0	0	0	0	0	0	0	0	0	0	0	1	0	0	0	0	0	0	0	0	0	0	0	0	0	0	0
P	N	Euonymus europaeus L.	1	0	0	0	1	0	0	0	0	0	0	0	0	0	0	0	1	0	0	0	1	0	0	0	0	0	0	0	0	0	0	0
H	N	Eupatorium cannabinum L. subsp. cannabinum	1	0	0	0	1	0	0	0	1	0	0	1	0	0	0	0	1	0	1	0	1	0	0	0	1	0	0	0	0	0	0	0
Ch	N	Euphorbia amygdaloides L. subsp. amygdaloides	0	0	0	0	1	0	0	0	0	0	0	0	0	0	0	0	0	0	0	0	1	0	0	0	0	0	0	0	0	0	0	0
P	N	Euphorbia characias L.	1	0	0	0	1	0	0	0	0	1	0	1	0	0	0	0	0	0	0	0	0	0	0	0	0	1	0	1	0	0	0	0
T	N	Euphorbia cuneifolia Guss.	1	0	0	0	0	0	0	0	0	0	0	0	0	0	0	0	0	0	0	0	0	0	0	0	0	0	0	0	0	0	0	0
H	N	Euphorbia cyparissias L.	0	0	0	0	1	0	0	0	0	0	0	0	0	0	0	0	0	0	0	0	1	0	0	0	0	0	0	0	0	0	0	0
P	N	Euphorbia dendroides L.	1	1	1	0	1	0	0	1	0	0	0	1	0	0	0	0	1	1	1	0	1	0	0	1	0	0	0	0	0	0	0	0
G	N	Euphorbia dulcis L.	0	0	0	0	0	0	0	0	1	0	0	0	0	0	0	0	0	0	0	0	0	0	0	0	0	0	0	0	0	0	0	0
T	N	Euphorbia exigua L. subsp. exigua	1	0	1	0	1	0	0	1	1	0	0	0	0	1	0	0	1	0	1	0	1	0	0	1	1	0	0	0	0	1	0	0
T	N	Euphorbia falcata L. subsp. falcata	1	0	0	0	1	0	0	0	0	0	0	0	0	0	0	0	0	0	0	0	0	0	0	0	0	0	0	0	0	0	0	0
T	N	Euphorbia helioscopia L. subsp. helioscopia	1	0	1	0	1	0	0	0	1	0	0	1	0	1	0	0	1	0	1	0	1	0	0	1	1	0	0	0	0	1	0	0
G	N	Euphorbia hirsuta L.	0	0	1	0	1	0	0	0	0	0	0	0	0	0	0	0	0	0	0	0	1	0	0	0	0	0	0	0	0	0	0	0
Ch	N	Euphorbia paralias L.	1	0	1	0	1	0	0	0	1	0	0	0	0	1	0	0	1	0	0	0	1	0	0	0	0	0	0	0	0	1	0	0
T	N	Euphorbia peplus L.	1	0	1	0	1	0	0	1	1	1	0	1	0	1	0	0	1	0	0	0	1	0	1	1	1	1	0	1	0	1	0	0
Ch	N	Euphorbia pithyusa L. subsp. cupanii (Bertol.) A.R.Sm.	0	0	0	0	0	0	0	0	0	1	0	0	0	0	0	0	0	0	0	0	0	0	0	0	0	1	0	0	0	0	0	0
T	N	Euphorbia pterococca Brot.	1	0	0	0	0	0	0	0	0	0	0	0	0	0	0	0	0	0	0	0	0	0	0	0	0	0	0	0	0	0	0	0
T	N	Euphorbia pubescens Vahl	1	0	0	0	1	0	0	0	0	0	0	0	0	0	0	0	0	0	0	0	0	0	0	0	0	0	0	0	0	0	0	0
T	N	Euphorbia segetalis L.	1	0	0	1	1	0	0	1	1	1	1	1	1	1	0	1	1	0	0	1	1	0	0	1	1	1	1	0	1	1	0	0
Ch	N	Euphorbia spinosa L.	1	0	0	0	1	0	0	0	0	0	0	0	0	0	0	0	1	0	0	0	1	0	0	0	0	0	0	0	0	0	0	0
Ch	N	Euphorbia terracina L.	1	0	0	0	0	0	0	0	0	0	0	0	0	0	0	0	1	0	0	0	0	0	0	0	0	0	0	0	0	0	0	0
T	N	Evax astericifolia (Lam.)Pers.	1	0	0	0	0	0	0	0	0	0	0	0	0	0	0	0	0	0	0	0	0	0	0	0	0	0	0	0	0	0	0	0
P	A	Fallopia baldschuanica (Regel) Holub	0	0	0	0	0	0	0	0	0	0	0	0	0	0	0	0	0	0	0	0	1	0	0	0	0	0	0	0	0	0	0	0
T	N	Fallopia convolvulus (L.) Á. Löve	1	0	1	0	1	0	0	1	1	0	0	1	0	1	0	0	0	0	0	0	0	0	0	0	0	0	0	0	0	0	0	0
T	N	Fallopia dumetorum (L.) Holub	1	0	1	0	0	0	0	0	0	0	0	0	0	0	0	0	0	0	0	0	1	0	0	0	1	0	0	0	0	0	0	0
T	N	Fedia graciliflora Fisch. & C.A. Mey.	0	0	0	0	1	0	0	0	0	1	0	0	0	0	0	0	0	0	0	0	0	0	0	0	0	0	0	0	0	0	0	0
H	N	Ferula glauca L.	1	0	1	0	0	0	0	0	0	0	0	0	0	0	0	0	1	0	1	0	0	0	0	0	0	0	0	0	0	0	0	0
H	N	Festuca gamisansii Kerguélen subsp. aethaliae Signorini & Foggi	0	0	0	0	1	0	0	0	0	0	0	0	0	0	0	0	0	0	0	0	1	0	0	0	0	0	0	0	0	0	0	0
H	N	Festuca heterophylla Lam.	0	0	0	0	1	0	0	0	0	0	0	0	0	0	0	0	0	0	0	0	1	0	0	0	0	0	0	0	0	0	0	0
H	N	Festuca inops De Not.	1	0	0	0	1	0	0	0	0	0	0	0	0	0	0	0	1	0	0	0	1	0	0	0	0	0	0	0	0	0	0	0
H	N	Festuca rubra L. s.l.	0	0	0	0	1	0	0	0	0	0	0	0	0	0	0	0	0	0	0	0	0	0	0	0	0	0	0	0	0	0	0	0
P	N	Ficus carica L.	1	0	1	0	1	0	0	0	1	1	0	1	1	1	0	1	0	0	1	0	1	0	0	1	1	1	0	0	1	1	0	0
T	N	Filago arvensis L.	0	0	0	0	1	0	0	0	0	0	0	0	0	0	0	0	0	0	0	0	0	0	0	0	0	0	0	0	0	0	0	0
T	N	Filago gallica L.	1	0	1	0	1	0	0	0	1	1	0	1	0	1	0	0	1	0	1	0	1	0	0	0	1	1	0	1	0	0	0	0
T	N	Filago germanica (L.) Huds.	1	0	1	0	1	0	0	1	1	1	0	1	0	1	0	0	1	0	1	0	1	0	0	1	1	1	0	0	0	1	0	0
T	N	Filago minima (Sm.) Pers.	1	0	0	0	1	0	0	0	0	0	0	0	0	0	0	0	0	0	0	0	1	0	0	0	0	0	0	0	0	0	0	0
T	N	Filago pygmaea L.	1	0	1	0	1	0	0	0	0	0	0	0	0	1	0	0	1	0	0	0	1	0	0	0	0	0	0	0	0	1	0	0
T	N	Filago pyramidata L.	0	0	1	0	1	0	0	0	0	0	0	0	0	0	0	0	0	0	1	0	1	0	0	0	0	0	0	0	0	0	0	0
H	N	Foeniculum vulgare Mill. subsp. piperitum	1	0	1	0	1	0	0	1	1	0	0	1	1	1	0	0	1	0	1	0	1	0	0	1	1	1	0	0	1	1	0	0
Ch	N	Fragaria vesca L. subsp. vesca	1	0	0	0	1	0	0	0	1	0	0	0	0	0	0	0	1	0	0	0	1	0	0	0	0	0	0	0	0	0	0	0
Ch	N	Fragaria viridis Duchesne subsp. viridis	0	0	0	0	1	0	0	0	0	0	0	0	0	0	0	0	0	0	0	0	1	0	0	0	0	0	0	0	0	0	0	0
P	N	Frangula alnus Mill. subsp. alnus	0	0	0	0	1	0	0	0	0	0	0	0	0	0	0	0	0	0	0	0	0	0	0	0	0	0	0	0	0	0	0	0
Ch	N	Frankenia laevis L. subsp. laevis	1	0	1	0	1	0	0	0	0	1	0	0	0	1	1	0	0	0	1	0	0	0	0	0	0	1	0	0	0	1	1	0
T	N	Frankenia pulverulenta L. subsp. pulverulenta	0	0	1	0	0	0	0	1	1	0	0	0	0	1	0	1	0	0	1	0	0	0	1	1	0	0	1	0	0	1	0	0
P	N	Fraxinus ornus L. subsp. ornus	1	0	0	0	1	0	0	0	0	1	0	0	0	0	0	0	1	0	0	0	1	0	0	0	0	1	0	1	0	0	0	0
G	A	Freesia alba (G.L. Mey.) Gumbl.	0	0	0	0	0	0	0	0	0	0	0	0	0	0	0	0	0	0	1	0	0	0	0	0	0	0	0	0	0	0	0	0
Ch	N	Fumana arabica (L.) Spach	1	0	0	0	0	0	0	0	1	0	1	0	0	1	0	0	1	0	0	0	0	0	0	0	1	0	1	0	0	1	0	0
Ch	N	Fumana ericifolia Wallr.	0	0	0	0	1	0	0	0	1	0	0	0	0	0	0	0	1	0	0	0	1	0	0	0	0	0	0	0	0	0	0	0
Ch	N	Fumana laevipes (L.) Spach	1	0	0	0	0	0	0	0	1	1	0	0	0	1	0	0	1	0	0	0	0	0	0	0	1	1	0	0	0	1	0	0
Ch	N	Fumana procumbens (Dunal) Gren. & Godr.	1	0	0	0	1	0	0	0	0	0	0	0	0	0	0	0	0	0	0	0	1	0	0	0	1	0	0	0	0	0	0	0
Ch	N	Fumana scoparia Pomel	0	0	0	0	0	0	0	0	1	0	0	0	0	0	0	0	0	0	0	0	0	0	0	0	1	0	0	0	0	0	0	0
Ch	N	Fumana thymifolia (L.) Spach ex Webb	1	0	0	0	1	0	0	0	1	0	1	0	0	1	0	0	1	0	1	0	1	0	0	0	1	0	0	0	0	1	0	0
T	N	Fumaria barnolae Sennen & Pau subsp. barnolae	1	0	0	0	0	0	0	1	0	0	0	0	0	0	0	0	1	1	0	0	0	0	1	1	1	0	1	0	0	0	0	0
T	N	Fumaria bastardii Boreau	1	0	1	0	1	0	0	0	1	1	0	0	0	1	0	0	1	1	1	0	1	0	0	0	1	1	0	0	0	1	0	0
T	N	Fumaria bicolor Sommier ex Nicotra	1	0	1	0	1	0	0	1	1	1	0	1	0	1	0	1	1	1	1	0	0	0	0	1	1	1	0	1	0	1	0	0
T	N	Fumaria capreolata L. subsp. capreolata	1	0	1	1	1	0	0	1	1	1	0	1	1	1	0	1	1	0	1	0	1	0	0	1	1	1	1	1	1	1	0	0
T	N	Fumaria densiflora DC.	1	0	0	0	0	0	0	1	1	0	0	0	0	1	0	0	1	0	0	0	0	0	0	1	0	0	0	0	0	1	0	0
T	N	Fumaria flabellata Gasp.	1	0	1	1	1	0	0	1	1	1	0	1	0	1	0	0	1	0	1	0	1	0	0	1	1	1	0	1	0	1	0	0
T	N	Fumaria muralis W.D.J. Koch subsp. muralis	0	0	0	0	1	0	0	0	0	0	0	0	0	0	0	0	0	0	0	0	1	0	0	0	0	0	0	0	0	0	0	0
T	N	Fumaria officinalis L. subsp. officinalis	1	0	1	0	1	0	0	0	1	1	0	0	1	1	0	0	1	0	1	0	1	0	0	0	1	1	0	0	0	1	0	0
T	N	Fumaria parviflora Lam.	1	0	1	0	1	0	0	1	1	1	0	1	0	1	0	0	1	0	1	0	0	0	0	1	1	1	0	0	0	1	0	0
T	N	Fumaria petteri Rchb. subsp. petteri	1	0	0	0	0	0	0	0	0	0	0	0	0	0	0	0	1	0	0	0	0	0	0	0	0	0	0	0	0	1	0	0
G	N	Gagea bohemica (Zauschn.) Schult. & Schult. f.	0	0	0	0	1	0	0	0	0	0	0	0	0	0	0	0	0	0	0	0	1	0	0	0	0	0	0	0	0	0	0	0
G	N	Gagea granatellii (Parl.) Parl.	0	0	0	0	1	0	0	0	1	0	0	0	0	0	0	0	0	0	0	0	1	0	0	0	0	0	0	0	0	0	0	0
H	N	Galactites tomentosus Moench	1	0	1	0	1	0	0	1	1	1	0	0	0	0	0	0	1	0	1	0	1	0	0	1	1	0	0	0	0	1	0	0
H	N	Galatella linosyris (L.) Rchb. F.	1	0	0	0	0	0	0	0	0	0	0	0	0	0	0	0	0	0	0	0	0	0	0	0	0	0	0	0	0	0	0	0
T	N	Galium aparine L.	1	0	1	1	1	0	0	1	1	1	0	1	1	1	0	1	1	0	1	1	1	0	0	1	1	1	0	1	1	1	0	1
H	N	Galium caprarium Natali	0	0	0	0	0	0	0	0	0	0	0	0	0	0	0	0	0	0	1	0	0	0	0	0	0	1	0	0	0	0	0	0
H	N	Galium corrudifolium Vill.	1	0	0	0	1	0	0	0	1	1	1	0	0	0	0	0	1	0	0	0	1	0	0	0	1	0	1	0	0	0	0	0
H	N	Galium debile Desv.	1	0	0	0	1	0	0	0	0	0	0	0	0	0	0	0	0	0	0	0	0	0	0	0	0	0	0	0	0	0	0	0
T	N	Galium divaricatum Pourr. ex Lam.	0	0	1	0	1	0	0	0	0	0	0	0	0	0	0	0	0	0	1	0	1	0	0	0	0	1	0	1	0	0	0	0
H	N	Galium elongatum C. Presl	1	0	1	0	1	0	0	0	1	0	0	0	0	0	0	0	0	0	0	0	0	0	0	0	0	0	0	0	0	0	0	0
T	N	Galium minutulum Jord.	0	0	0	0	0	0	0	1	0	0	0	0	0	0	0	0	0	0	1	0	0	0	0	1	0	0	0	1	0	0	0	0
H	N	Galium mollugo L. subsp. erectum Syme	1	0	0	0	1	0	0	0	0	1	0	0	0	0	0	0	1	0	0	0	0	0	0	0	0	1	0	0	0	0	0	0
T	N	Galium murale (L.) All.	1	0	1	1	1	0	0	1	1	1	0	1	0	1	0	0	0	0	1	0	1	0	0	1	1	1	0	1	0	1	0	0
H	N	Galium palustre L.	0	0	1	0	1	0	0	0	0	1	0	1	0	0	0	0	0	0	0	0	0	0	0	0	0	0	0	0	0	0	0	0
T	N	Galium parisiense L.	1	0	0	0	1	0	0	1	1	1	0	1	0	0	0	0	0	0	0	0	1	0	0	1	0	1	0	1	0	1	0	0
H	N	Galium rotundifolium L. subsp. rotundifolium	0	0	0	0	1	0	0	0	0	0	0	0	0	0	0	0	0	0	0	0	0	0	0	0	0	0	0	0	0	0	0	0
H	N	Galium scabrum L.	0	0	0	0	1	0	0	0	1	0	0	1	0	0	0	0	1	0	0	0	1	0	0	0	1	1	0	0	0	0	0	0
T	N	Galium spurium L.	0	0	0	0	0	0	0	1	1	1	0	0	0	0	0	0	0	0	0	0	0	0	0	1	1	1	0	0	0	0	0	0
T	N	Galium tricornutum Dandy	1	0	1	0	1	0	0	1	0	1	0	0	0	1	0	0	0	0	1	0	0	0	0	0	0	0	0	0	0	0	0	0
T	N	Galium verrucosum Huds. subsp. halophilum (Ponzo) Lambinon	0	0	0	0	0	0	0	0	0	0	0	0	0	0	0	0	0	0	0	0	0	0	1	0	1	0	0	0	0	0	0	0
T	N	Galium verrucosum Huds. subsp. verrucosum	0	0	1	0	1	0	0	1	1	1	0	1	1	1	0	0	1	0	1	0	1	0	0	1	1	0	0	1	1	1	0	0
H	N	Galium verum L.	1	0	0	0	0	0	0	0	0	0	0	0	0	0	0	0	0	0	0	0	0	0	0	0	0	0	0	0	0	0	0	0
T	N	Gastridium ventricosum (Gouan) Schinz & Thell.	1	0	1	0	1	0	0	1	1	1	0	1	0	1	0	0	1	0	0	0	1	0	0	1	1	1	0	1	0	1	0	0
T	N	Gaudinia fragilis (L.) P. Beauv.	1	0	1	0	1	0	0	1	1	1	0	1	0	1	0	0	1	0	1	0	1	0	0	1	1	1	0	1	1	1	0	0
H	A	Gazania linearis (Thumb.)Brude	0	0	0	0	0	0	0	0	0	0	0	0	0	0	0	0	0	0	0	0	1	0	0	0	0	0	0	0	0	0	0	0
P	N	Genista desoleana Vals.	0	0	0	0	1	0	0	0	0	0	0	0	0	0	0	0	0	0	0	0	1	0	0	0	0	0	0	0	0	0	0	0
Ch	N	Genista pilosa L.	1	0	0	0	0	0	0	0	0	0	0	0	0	0	0	0	1	0	0	0	0	0	0	0	0	0	0	0	0	0	0	0
Ch	N	Genista tinctoria L.	0	0	0	0	0	0	0	0	0	0	0	0	0	0	0	0	0	0	0	0	0	0	0	0	0	0	0	0	0	0	0	0
H	N	Gentiana lutea L. subsp. lutea	0	0	0	0	1	0	0	0	0	0	0	0	0	0	0	0	0	0	0	0	0	0	0	0	0	0	0	0	0	0	0	0
T	N	Geranium columbinum L.	1	0	1	0	1	0	0	1	1	1	0	1	0	1	0	0	1	0	1	0	1	0	0	0	1	1	0	0	0	0	0	0
T	N	Geranium dissectum L.	1	0	1	0	1	0	0	1	1	1	0	1	0	0	0	0	1	0	1	0	1	0	0	1	1	1	0	0	0	0	0	0
T	N	Geranium lanuginosum Lam.	1	0	0	0	0	0	0	0	0	0	0	0	0	0	0	0	0	0	0	0	0	0	0	1	0	0	0	0	0	0	0	0
T	N	Geranium lucidum L.	1	0	1	0	1	0	0	0	1	0	0	1	0	0	0	0	1	0	1	0	1	0	0	0	1	0	0	1	0	0	0	0
T	N	Geranium molle L.	1	0	1	0	1	0	0	1	1	1	0	1	1	1	0	0	0	0	1	0	1	0	0	1	1	1	0	1	1	1	0	0
T	N	Geranium purpureum Vill.	1	0	1	1	1	0	0	1	1	0	1	1	0	1	0	1	1	0	1	0	1	0	0	1	1	1	1	1	0	1	0	0
T	N	Geranium pusillum L.	0	0	0	0	1	0	0	0	0	0	0	0	0	0	0	0	0	0	0	0	0	0	0	0	0	0	0	0	0	0	0	0
T	N	Geranium robertianum L.	0	0	0	0	1	0	0	0	0	0	0	0	0	0	0	0	0	0	0	0	1	0	0	0	0	0	0	0	0	0	0	0
T	N	Geranium rotundifolium L.	1	0	1	1	1	0	0	1	1	1	0	1	0	1	0	1	1	0	1	0	1	0	0	1	1	1	0	1	0	1	0	0
H	N	Geropogon glaber L.	0	0	0	0	0	0	0	0	0	0	0	0	0	0	0	0	1	0	0	0	0	0	0	0	0	0	0	0	0	0	0	0
H	N	Geropogon hybridus (L.) Sch. Bip.	0	0	0	0	0	0	0	1	0	0	0	0	0	0	0	0	0	0	0	0	0	0	0	1	0	0	0	0	0	0	0	0
H	N	Geum urbanum L.	1	0	0	0	1	0	0	0	0	0	0	0	0	0	0	0	1	0	0	0	1	0	0	0	0	0	0	0	0	0	0	0
G	N	Gladiolus communis L. s.l.	0	0	0	0	1	0	0	0	0	0	0	0	0	0	0	0	0	0	0	0	1	0	0	0	0	0	0	0	0	0	0	0
G	N	Gladiolus dubius Guss.	1	0	0	0	0	0	0	0	1	1	0	0	0	0	0	0	0	0	0	0	0	0	0	0	0	0	0	0	0	0	0	0
G	N	Gladiolus inarimensis Guss.	0	0	0	0	0	0	0	0	0	0	0	0	0	1	0	0	0	0	0	0	0	0	0	0	0	0	0	0	0	1	0	0
G	N	Gladiolus italicus Mill.	1	0	1	0	0	0	0	1	1	1	0	1	1	0	0	0	1	0	1	0	1	0	0	1	1	0	0	1	0	0	0	0
G	N	Gladiolus palustris Gaudin	0	0	0	0	1	0	0	0	0	0	0	0	0	0	0	0	0	0	0	0	0	0	0	0	0	0	0	0	0	0	0	0
H	N	Glaucium flavum Crantz	1	0	1	0	1	0	1	1	1	0	0	1	0	1	0	0	1	0	0	0	1	0	1	1	1	0	1	1	0	1	0	0
T	N	Glebionis coronaria (L.) Spach	0	0	1	0	1	0	0	1	1	1	0	0	0	1	0	0	1	0	1	0	1	0	0	1	1	1	0	0	0	1	0	0
T	N	Glebionis segetum (L.) Fourr.	1	0	1	0	1	0	0	1	1	1	0	0	1	0	0	0	1	0	1	0	1	0	0	1	1	1	0	0	0	0	0	0
Ch	N	Glechoma hederacea L.	0	0	0	0	1	0	0	0	0	0	0	0	0	0	0	0	0	0	0	0	0	0	0	0	0	0	0	0	0	0	0	0
Ch	N	Glechoma hirsuta Waldst. & Kit.	0	0	0	0	1	0	0	0	0	0	0	0	0	0	0	0	0	0	0	0	1	0	0	0	0	0	0	0	0	0	0	0
P	A	Gleditsia triacanthos L.	0	0	0	0	0	0	0	0	0	0	0	0	0	0	0	0	0	0	0	0	1	0	0	0	0	0	0	0	0	0	0	0
Ch	N	Globularia alypum L.	1	0	0	0	1	0	0	0	0	0	1	0	0	0	0	0	1	0	0	0	1	0	0	0	0	0	1	0	0	0	0	0
H	N	Globularia bisnagarica L.	1	0	0	0	1	0	0	0	0	0	0	0	0	0	0	0	1	0	0	0	0	0	0	0	0	0	0	0	0	0	0	0
I	N	Glyceria fluitans (L.) R. Br.	0	0	1	0	0	0	0	0	1	0	0	0	0	0	0	0	0	0	0	0	0	0	0	0	0	0	0	0	0	0	0	0
G	N	Glyceria notata Chevall.	0	0	1	0	1	0	0	0	0	0	0	0	0	0	0	0	0	0	0	0	0	0	0	0	0	0	0	0	0	0	0	0
I	N	Glyceria spicata Guss.	0	0	0	0	1	0	0	0	0	0	0	0	0	0	0	0	0	0	0	0	0	0	0	0	0	0	0	0	0	0	0	0
T	N	Hainardia cylindrica (Willd.) Greuter	1	0	0	0	1	0	0	1	0	0	0	0	0	1	0	0	1	0	0	0	1	0	0	0	0	1	0	0	0	0	0	0
P	N	Hedera helix L. s.l.	1	0	1	0	1	0	0	0	1	1	0	1	1	1	0	0	1	0	1	0	1	0	0	0	1	1	0	1	1	1	0	0
T	N	Hedypnois rhagadioloides (L.) F.W. Schmidt	0	0	1	0	1	0	0	0	1	1	0	1	1	1	0	0	0	0	1	0	1	0	0	1	1	1	0	1	0	1	0	0
Ch	N	Helianthemum nummularium (L.) Mill.	1	0	0	0	0	0	0	0	0	0	0	0	0	0	0	0	0	0	0	0	0	0	0	0	0	0	0	0	0	0	0	0
Ch	N	Helianthemum oelandicum (L.)DC.	1	0	0	0	0	0	0	0	0	0	0	0	0	0	0	0	0	0	0	0	0	0	0	0	0	0	0	0	0	0	0	0
T	A	Helianthus annuus L.	0	0	0	0	0	0	0	0	0	0	0	0	0	0	0	0	0	0	0	0	0	0	0	0	0	0	0	0	0	1	0	0
G	A	Helianthus tuberosus L.	0	0	0	0	0	0	0	0	0	0	0	0	0	0	0	0	0	0	0	0	1	0	0	0	0	1	0	0	0	0	0	0
Ch	N	Helichrysum italicum (Roth) G. Don subsp. italicum	1	0	0	0	1	0	0	0	0	1	0	1	0	0	0	0	1	0	0	0	1	0	0	0	0	1	0	1	0	0	0	0
Ch	N	Helichrysum litoreum Guss.	1	0	1	1	1	0	0	1	1	0	1	0	1	1	0	0	1	0	1	1	1	0	0	1	1	1	1	0	1	1	0	0
Ch	N	Helichrysum rupestre (Raf.) DC.	0	0	0	0	1	0	0	0	0	0	0	0	0	0	0	0	0	0	0	0	0	0	0	0	0	0	0	0	0	0	0	0
Ch	N	Helichrysum stoechas (L.) Moench	1	0	0	0	1	0	0	0	0	0	0	0	0	0	0	0	1	0	0	0	1	0	0	0	0	0	0	0	0	0	0	0
T	N	Heliotropium europaeum L.	1	0	1	0	1	0	1	1	1	1	0	1	0	1	0	0	0	0	1	0	1	1	1	1	1	1	0	1	0	1	0	0
G	N	Helleborus bocconei Ten.	1	0	0	0	0	0	0	0	0	0	0	0	0	0	0	0	1	0	0	0	0	0	0	0	0	0	0	0	0	0	0	0
G	N	Helleborus foetidus L.	1	0	0	0	0	0	0	0	0	0	0	0	0	0	0	0	1	0	0	0	0	0	0	0	0	0	0	0	0	0	0	0
T	N	Helminthotheca echioides (L.) Holub	1	0	0	0	1	0	0	1	1	1	0	0	0	1	0	0	0	0	1	0	1	0	0	1	1	1	0	1	0	0	0	0
G	N	Hermodactylus tuberosus (L.) Mill.	0	0	0	0	1	0	0	0	0	0	0	0	0	0	0	0	0	0	0	0	0	0	0	0	0	0	0	0	0	0	0	0
T	N	Herniaria hirsuta L. subsp. hirsuta	1	0	1	0	1	0	0	0	1	1	0	1	0	1	0	0	1	0	1	0	1	0	0	0	0	1	0	0	0	1	0	0
P	A	Hibiscus syriacus L.	0	0	0	0	0	0	0	0	0	0	0	0	0	0	0	0	0	0	0	0	0	0	0	0	0	0	0	1	0	0	0	0
H	N	Hieracium cymosum L.	0	0	0	0	1	0	0	0	0	0	0	0	0	0	0	0	0	0	0	0	0	0	0	0	0	0	0	0	0	0	0	0
Ch	N	Hieracium murorum L.	1	0	0	0	1	0	0	0	0	0	0	0	0	0	0	0	1	0	0	0	1	0	0	0	0	0	0	0	0	0	0	0
H	N	Hieracium pilosella L.	1	0	0	0	1	0	0	0	1	0	0	0	0	0	0	0	1	0	1	0	1	0	0	0	0	0	0	0	0	0	0	0
H	N	Hieracium piloselloides Vill.	0	0	0	0	1	0	0	0	0	0	0	0	0	0	0	0	0	0	0	0	1	0	0	0	0	0	0	0	0	0	0	0
H	N	Hieracium praealtum Vill. ex Gochnat	0	0	0	0	1	0	0	0	0	0	0	0	0	0	0	0	0	0	0	0	0	0	0	0	0	0	0	0	0	0	0	0
H	N	Hieracium racemosum Waldst. & Kit. ex Willd.	1	0	1	0	1	0	0	0	0	0	0	0	0	0	0	0	1	0	0	0	1	0	0	0	0	0	0	0	0	0	0	0
H	N	Hieracium sabaudum L.	0	0	1	0	0	0	0	0	0	0	0	1	0	0	0	0	0	0	1	0	1	0	0	0	0	0	0	1	0	0	0	0
H	N	Hieracium schmidtii Tausch subsp. lasiophyllum (W.D.J. Koch) O. Bolòs & Vigo	0	0	0	0	1	0	0	0	0	0	0	0	0	0	0	0	0	0	0	0	0	0	0	0	0	0	0	0	0	0	0	0
T	N	Hippocrepis biflora Spreng.	1	0	0	0	1	0	0	0	1	0	0	0	0	1	0	0	1	0	0	0	1	0	0	0	1	0	0	0	0	1	0	0
T	N	Hippocrepis ciliata Willd.	1	0	0	0	0	0	0	0	0	0	0	0	0	0	0	0	1	0	0	0	0	0	0	0	0	0	0	0	0	1	0	0
H	N	Hirschfeldia incana (L.) Lagr.-Foss. subsp. incana	1	0	0	0	1	0	0	1	1	0	0	1	1	1	0	0	1	0	0	0	1	0	0	1	1	0	0	1	0	1	0	0
T	N	Holcus annuus C.A.Mey subsp. setiglumis (Boiss. & Reut.)M.Seq. & Castrov.	0	0	0	0	0	0	0	0	0	0	0	0	0	0	0	0	0	0	1	0	0	0	0	0	0	0	0	0	0	0	0	0
H	N	Holcus lanatus L.	1	0	1	0	1	0	0	0	1	1	0	1	0	1	0	0	1	0	1	0	1	0	0	0	1	1	0	0	0	1	0	0
H	N	Holcus mollis L.	0	0	1	0	1	0	0	0	0	0	0	0	0	0	0	0	0	0	1	0	0	0	0	0	0	0	0	0	0	0	0	0
H	N	Hordeum bulbosum L.	0	0	0	0	0	0	0	0	0	0	0	0	0	1	0	0	0	0	0	0	0	0	0	0	0	0	0	0	0	0	0	0
T	N	Hordeum marinum Huds. subsp. marinum	1	0	0	0	1	0	0	0	0	1	0	1	0	0	0	0	1	0	0	0	1	0	0	0	0	0	0	0	0	0	0	0
T	N	Hordeum murinum L. subsp. leporinum (Link) Arcang.	1	0	1	0	1	0	0	1	1	1	0	1	1	1	0	1	1	1	1	0	1	0	1	1	1	1	0	1	1	1	0	0
H	N	Hordeum secalinum Schreb.	0	0	0	0	0	0	0	0	0	0	0	1	0	0	0	0	0	0	0	0	0	0	0	0	0	0	0	0	0	0	0	0
T	A	Hordeum vulgare L.	0	0	1	0	0	0	0	0	1	0	0	0	0	0	0	0	0	0	0	0	0	0	0	0	0	0	0	0	0	0	0	0
T	N	Hornungia petraea (L.) Rchb. subsp. petraea	1	0	0	1	1	0	0	0	0	0	0	0	0	0	0	0	1	0	0	0	1	0	0	0	0	0	0	0	0	0	0	0
T	N	Hornungia procumbens (L.) Hayek	0	0	0	0	0	0	0	1	0	0	0	0	0	1	0	1	0	0	0	0	0	0	0	1	0	1	0	0	0	1	0	0
P	N	Humulus lupulus L.	1	0	0	0	0	0	0	0	0	0	0	0	0	0	0	0	1	0	0	0	1	0	0	0	0	0	0	0	0	0	0	0
G	A	Hyacinthoides hispanica (Mill.) Rothm.	0	0	0	0	1	0	0	0	0	0	0	0	0	0	0	0	1	0	0	0	0	0	0	0	0	0	0	0	0	0	0	0
H	N	Hymenocarpos circinnatus (L.) Savi	1	0	1	0	1	0	0	0	1	0	0	1	0	0	0	0	1	0	1	0	1	0	0	1	0	0	0	0	0	0	0	0
T	N	Hyoscyamus albus L.	1	0	1	1	1	0	0	1	1	1	0	0	0	1	0	1	1	0	1	0	1	0	0	1	1	1	0	0	0	1	0	1
T	N	Hyoscyamus niger L.	0	0	0	0	0	0	0	0	0	1	0	0	0	0	0	0	0	0	0	0	0	0	0	0	0	0	0	0	0	0	0	0
Ch	N	Hyoseris baetica (Kunze) FontQuer	0	0	0	0	0	0	0	0	0	0	0	0	0	0	0	0	1	0	0	0	0	0	0	0	0	0	0	0	0	0	0	0
T	N	Hyoseris radiata L. subsp. radiata	1	0	1	0	1	0	0	0	1	1	0	1	1	1	0	0	1	0	1	0	1	0	0	0	1	1	0	0	1	1	0	0
T	N	Hyoseris scabra L.	0	0	0	0	0	0	0	0	0	0	0	0	0	1	0	0	0	0	0	0	0	0	0	0	0	0	0	0	0	1	0	0
T	N	Hyoseris taurina (Pamp.) Martinoli	0	0	0	0	1	0	0	0	0	0	0	0	0	0	0	0	0	0	0	0	1	0	0	0	0	0	0	0	0	0	0	0
H	N	Hyparrhenia hirta (L.) Stapf subsp. hirta	1	0	1	0	1	0	0	0	1	0	0	0	0	1	0	0	1	0	1	0	1	0	0	0	1	0	0	0	0	1	0	0
T	N	Hypecoum procumbens L. subsp. procumbens	0	0	0	0	1	0	0	0	1	0	0	0	0	1	0	0	0	0	0	0	0	0	0	0	0	0	0	0	0	1	0	0
P	N	Hypericum androsaemum L.	1	0	0	0	1	0	0	0	1	0	0	0	0	0	0	0	0	0	0	0	1	0	0	0	0	0	0	0	0	0	0	0
H	N	Hypericum australe Ten.	1	0	0	0	1	0	0	0	1	0	0	0	0	0	0	0	1	0	0	0	1	0	0	0	1	0	0	0	0	0	0	0
P	N	Hypericum hircinum L. subsp. hircinum	0	0	0	0	1	0	0	0	0	0	0	1	0	0	0	0	0	0	0	0	1	0	0	0	0	0	0	1	0	0	0	0
H	N	Hypericum hirsutum L.	0	0	0	0	0	0	0	0	0	1	0	0	0	0	0	0	0	0	0	0	0	0	0	0	0	0	0	0	0	0	0	0
H	N	Hypericum montanum L.	1	0	0	0	1	0	0	0	0	0	0	0	0	0	0	0	0	0	0	0	1	0	0	0	0	0	0	0	0	0	0	0
H	N	Hypericum perfoliatum L.	1	0	1	0	0	0	0	0	1	1	0	0	0	0	0	0	1	0	1	0	0	0	0	0	1	1	0	0	0	0	0	0
H	N	Hypericum perforatum L.	1	0	1	0	1	0	0	0	1	1	0	1	1	1	0	0	1	0	1	0	1	0	0	0	1	1	0	1	1	1	0	0
H	N	Hypericum tetrapterum Fr.	1	0	1	0	1	0	0	1	1	0	0	0	1	0	0	0	0	0	1	0	1	0	0	1	1	0	0	0	1	0	0	0
T	N	Hypochaeris achyrophorus L.	1	0	1	0	1	0	0	1	1	1	1	1	0	1	0	0	1	0	1	0	1	0	0	1	1	1	1	1	0	1	0	0
T	N	Hypochaeris glabra L.	1	0	1	0	1	0	0	1	1	1	0	1	0	1	0	0	1	0	1	0	1	0	0	0	1	1	0	1	0	1	0	0
H	N	Hypochaeris radicata L.	0	0	0	0	1	0	0	1	1	1	0	0	0	0	0	0	0	0	0	0	1	0	0	0	0	1	0	1	0	0	0	0
T	N	Iberis umbellata L.	1	0	0	0	0	0	0	0	0	0	0	0	0	0	0	0	1	0	0	0	0	0	0	0	0	0	0	0	0	0	0	0
P	N	Ilex aquifolium L.	1	0	0	0	1	0	0	0	0	0	0	0	0	0	0	0	1	0	0	0	1	0	0	0	0	0	0	0	0	0	0	0
G	N	Imperata cylindrica (L.) P. Beauv.	1	0	0	0	1	0	0	0	0	0	0	0	0	0	0	0	0	0	0	0	1	0	0	0	0	0	0	0	0	0	0	0
H	N	Imperatoria ostruthium L.	0	0	0	0	1	0	0	0	0	0	0	0	0	0	0	0	0	0	0	0	0	0	0	0	0	0	0	0	0	0	0	0
H	N	Inula conyzae (Griess.) DC.	1	0	0	0	1	0	0	1	1	1	0	0	0	0	0	0	1	0	0	0	1	0	0	0	1	1	0	0	0	0	0	0
H	N	Inula helenium L.	0	0	0	0	0	0	0	0	1	0	0	0	0	0	0	0	0	0	0	0	0	0	0	0	1	0	0	0	0	0	0	0
H	N	Inula salicina L.	1	0	0	0	0	0	0	0	0	0	0	0	0	0	0	0	0	0	0	0	0	0	0	0	0	0	0	0	0	0	0	0
H	N	Inula spiraeifolia L.	0	0	0	0	0	0	0	0	0	0	0	1	0	0	0	0	0	0	0	0	0	0	0	0	0	0	0	0	0	0	0	0
G	A	Ipomoea indica (Burm.) Merr.	0	0	0	0	0	0	0	0	0	0	0	0	0	0	0	0	0	0	0	0	1	0	0	0	1	0	0	0	0	0	0	0
G	A	Ipomoea purpurea Roth.	0	0	0	0	0	0	0	0	0	0	0	0	0	0	0	0	1	0	0	0	0	0	0	0	0	0	0	0	0	0	0	0
G	A	Iris germanica L.	0	0	1	0	1	0	0	1	1	0	0	0	0	1	0	0	0	0	1	0	1	0	0	1	1	1	0	1	0	1	0	0
G	N	Iris lutescens Lam.	1	0	0	0	1	0	0	0	0	0	0	0	0	0	0	0	1	0	0	0	1	0	0	0	0	0	0	0	0	0	0	0
G	N	Iris pseudacorus L.	1	0	0	0	1	0	0	0	0	0	0	0	0	0	0	0	1	0	0	0	0	0	0	0	0	0	0	0	0	0	0	0
G	N	Isoëtes duriei Bory	1	0	1	0	1	0	0	0	1	0	0	1	0	0	0	0	0	0	1	0	1	0	0	0	1	0	0	1	0	0	0	0
G	N	Isoetes gymnocarpa (Braun) Gennari	0	0	1	0	1	0	0	0	0	0	0	0	0	0	0	0	0	0	1	0	1	0	0	0	0	0	0	0	0	0	0	0
G	N	Isoëtes histrix Bory	0	0	0	0	1	0	0	0	0	0	0	0	0	0	0	0	0	0	0	0	1	0	0	0	0	0	0	0	0	0	0	0
T	N	Isolepis cernua (Vahl) Roem. & Schult.	1	0	1	0	1	0	0	0	1	0	0	1	0	0	0	0	0	0	1	0	1	0	0	0	1	0	0	1	0	0	0	0
T	N	Isolepis setacea (L.) R. Br.	1	0	0	0	0	0	0	0	0	0	0	0	0	0	0	0	0	0	0	0	0	0	0	0	0	0	0	1	0	0	0	0
Ch	N	Jacobaea maritima (L.) Pelser & Meijden subsp. maritima	1	1	1	1	1	0	0	1	1	1	1	1	1	1	0	1	1	1	1	1	1	0	0	1	1	1	1	1	1	1	0	1
H	N	Jacobea erratica (Bertol.) Fourr.	1	0	0	0	0	0	0	0	0	0	0	0	0	0	0	0	1	0	0	0	0	0	0	0	0	0	0	0	0	0	0	0
H	N	Jasione montana L.	0	0	1	0	1	0	0	0	1	0	0	0	0	0	0	0	0	0	1	0	1	0	0	0	1	0	0	0	0	0	0	0
P	A	Juglans regia L.	0	0	0	0	1	0	0	0	0	1	0	0	0	0	0	0	0	0	0	0	1	0	0	0	0	1	0	0	0	0	0	0
G	N	Juncus acutiflorus Ehrh. ex Hoffm.	0	0	1	0	0	0	0	0	0	0	0	0	0	0	0	0	0	0	0	0	0	0	0	0	0	0	0	0	0	0	0	0
H	N	Juncus acutus L. subsp. acutus	1	0	1	0	1	0	0	0	1	1	0	0	0	1	0	0	1	0	1	0	1	0	0	0	1	1	0	0	0	1	0	0
G	N	Juncus articulatus L.	1	0	1	0	1	0	0	1	1	0	0	1	0	0	0	0	0	0	1	0	1	0	0	0	0	0	0	0	0	0	0	0
T	N	Juncus bufonius L.	1	0	1	0	1	0	0	0	1	0	0	0	0	1	0	0	1	0	1	0	1	0	0	0	1	1	0	0	0	1	0	0
T	N	Juncus capitatus Weigel	1	0	1	0	1	0	0	0	1	0	0	1	0	0	0	0	0	0	1	0	1	0	0	0	1	0	0	1	0	0	0	0
G	N	Juncus compressus Jacq.	0	0	0	0	1	0	0	0	0	0	0	1	0	0	0	0	0	0	0	0	0	0	0	0	0	0	0	0	0	0	0	0
H	N	Juncus conglomeratus L.	1	0	1	0	1	0	0	0	1	0	0	0	0	0	0	0	0	0	1	0	1	0	0	0	1	0	0	0	0	0	0	0
H	N	Juncus effusus L. subsp. effusus	0	0	1	0	1	0	0	0	0	0	0	1	0	0	0	0	0	0	1	0	1	0	0	0	0	0	0	1	0	0	0	0
G	N	Juncus fontanesii J. Gay subsp. fontanesii	0	0	0	0	0	0	0	0	0	0	0	0	0	0	0	0	1	0	1	0	0	0	0	0	0	0	0	0	0	0	0	0
G	N	Juncus gerardii Loisel.	1	0	0	0	1	0	0	0	0	0	0	0	0	0	0	0	1	0	0	0	0	0	0	0	0	1	0	0	0	0	0	0
T	N	Juncus hybridus Brot.	0	0	0	0	0	0	0	0	0	0	0	0	0	0	0	0	0	0	0	0	0	0	0	0	0	1	0	1	0	0	0	0
H	N	Juncus inflexus L.	1	0	0	0	1	0	0	0	0	0	0	0	0	0	0	0	0	0	1	0	0	0	0	0	0	0	0	0	0	0	0	0
G	N	Juncus maritimus Lam.	1	0	1	0	1	0	0	0	0	0	0	0	0	0	0	0	0	0	1	0	1	0	0	0	0	0	0	0	0	1	0	0
T	N	Juncus pygmaeus Rich. ex Thuill.	0	0	1	0	0	0	0	0	0	0	0	1	0	0	0	0	0	0	1	0	0	0	0	0	0	0	0	1	0	0	0	0
T	N	Juncus ranarius Songeon & E.P. Perrier	0	0	0	0	0	0	0	0	0	0	0	0	0	0	0	0	0	0	0	0	1	0	0	0	0	0	0	0	0	0	0	0
G	N	Juncus striatus Schousb. ex E. Mey.	0	0	0	0	0	0	0	0	0	0	0	0	0	0	0	0	0	0	1	0	0	0	0	0	0	0	0	0	0	0	0	0
G	N	Juncus subnodulosus Schrank	1	0	0	0	0	0	0	0	0	0	0	0	0	0	0	0	0	0	0	0	0	0	0	0	0	0	0	0	0	0	0	0
P	N	Juniperus communis L.	0	0	0	0	1	0	0	0	0	0	0	0	0	0	0	0	0	0	0	0	1	0	0	0	0	0	0	0	0	0	0	0
P	N	Juniperus oxycedrus L. subsp. macrocarpa (Sibth. & Sm.) Neilr.	1	0	0	0	1	0	0	0	0	0	0	0	0	0	0	0	1	0	0	0	1	0	0	0	0	0	0	0	0	0	0	0
P	N	Juniperus oxycedrus L. subsp. oxycedrus	0	0	0	0	1	0	0	0	0	0	0	0	0	0	0	0	0	0	0	0	1	0	0	0	0	0	0	0	0	0	0	0
P	N	Juniperus phoenicea L. subsp. turbinata (Guss.) Nyman	1	0	0	1	1	0	0	1	1	1	0	1	0	1	0	1	1	0	0	1	1	0	0	1	1	1	1	1	0	1	0	1
H	A	Kalanchoe x houghtonii D.B.Ward	0	0	0	0	0	0	0	0	0	0	0	0	0	0	0	0	0	0	0	0	1	0	0	1	0	0	0	0	0	1	0	0
T	N	Kickxia cirrhosa (L.) Fritsch	0	0	0	0	0	0	0	0	1	0	0	0	0	0	0	0	0	0	0	0	1	0	0	0	0	0	0	0	0	0	0	0
Ch	N	Kickxia commutata (Bernh. ex Rchb.) Fritsch subsp. commutata	1	0	1	0	1	0	0	0	0	1	0	0	0	1	0	0	1	0	1	0	1	0	0	0	1	1	0	0	0	1	0	0
T	N	Kickxia elatine (L.) Dumort. s.l.	1	0	1	0	1	0	0	0	1	1	0	0	0	0	0	0	1	0	1	0	0	0	0	0	0	0	0	0	0	0	0	0
T	N	Kickxia spuria (L.) Dumort. subsp. spuria	0	0	1	0	1	0	0	0	0	0	0	0	0	0	0	0	1	0	0	0	0	0	0	0	0	0	0	0	0	0	0	0
H	N	Knautia arvensis (L.) Coult.	0	0	0	0	0	0	0	0	0	0	0	0	0	0	0	0	0	0	0	0	0	0	0	0	0	0	0	0	0	0	0	0
T	N	Knautia integrifolia (L.) Bertol. subsp. integrifolia	0	0	0	0	1	0	0	0	1	1	0	0	0	0	0	0	1	0	0	0	1	0	0	0	1	1	0	0	0	0	0	0
T	N	Koeleria villosa Pers.	0	0	0	0	0	0	0	0	0	1	0	0	0	0	0	0	0	0	0	0	0	0	0	0	0	0	0	0	0	0	0	0
H	N	Kundmannia sicula (L.) DC.	1	0	0	0	0	0	0	0	0	0	0	0	0	1	0	0	1	0	0	0	0	0	0	0	0	0	0	0	0	1	0	0
H	N	Lactuca muralis (L.) Gaertn.	1	0	0	0	1	0	0	0	0	0	0	0	0	0	0	0	1	0	0	0	1	0	0	0	0	0	0	0	0	0	0	0
T	N	Lactuca saligna L.	1	0	1	0	1	0	0	1	1	0	0	1	0	1	0	0	1	0	0	0	0	0	0	0	0	0	0	0	0	1	0	0
T	A	Lactuca sativa L.	0	0	1	0	1	0	0	1	0	0	0	0	0	0	0	0	0	0	0	0	0	0	0	1	1	1	0	1	0	1	0	0
H	N	Lactuca serriola L.	1	0	1	0	1	0	0	0	1	0	0	0	0	0	0	0	0	0	0	0	0	0	0	0	0	0	0	0	0	0	0	0
T	N	Lactuca viminea (L.) Presl	1	0	0	0	0	0	0	0	0	0	0	0	0	0	0	0	1	0	0	0	0	0	0	0	0	0	0	0	0	0	0	0
T	N	Lactuca virosa L.	0	0	1	0	0	0	0	0	0	0	0	0	0	0	0	0	0	0	0	0	0	0	0	0	0	0	0	0	0	0	0	0
P	A	Lagerstroemia indica L.	0	0	0	0	0	0	0	0	0	0	0	1	0	0	0	0	0	0	0	0	0	0	0	0	0	0	0	1	0	0	0	0
T	N	Lagurus ovatus L. subsp. ovatus	1	0	1	1	1	0	0	1	1	1	1	1	1	1	0	1	1	0	1	1	1	0	0	1	1	1	1	1	1	1	0	0
T	N	Lamarckia aurea (L.) Moench	0	0	1	0	1	0	0	0	0	0	0	0	0	0	0	0	0	0	0	0	0	0	0	0	0	0	0	0	0	0	0	0
T	N	Lamium amplexicaule L.	1	0	1	0	1	0	0	0	1	1	0	0	1	1	0	0	0	0	0	0	1	0	0	0	1	0	0	1	1	0	0	0
T	N	Lamium bifidum Cirillo subsp. bifidum	1	0	1	0	1	0	0	0	1	0	0	1	0	0	0	0	1	0	1	0	1	0	0	0	1	0	0	1	0	0	0	0
T	N	Lamium hybridum Vill.	0	0	0	0	0	0	0	0	0	0	0	0	0	0	0	0	0	0	0	0	0	0	0	0	0	1	0	0	0	0	0	0
H	N	Lamium maculatum L.	0	0	0	0	1	0	0	0	1	0	0	0	0	0	0	0	0	0	0	0	0	0	0	0	1	0	0	0	0	0	0	0
T	N	Lamium purpureum L.	1	0	0	0	1	0	0	0	0	0	0	0	0	0	0	0	0	0	0	0	0	0	0	0	0	0	0	0	0	0	0	0
P	A	Lantana camara L.	0	0	0	0	0	0	0	0	0	0	0	0	0	0	0	0	1	0	1	0	0	0	0	1	1	0	0	0	0	0	0	0
H	N	Laphangium luteoalbum (L.) Tzvelev	1	0	0	0	1	0	0	0	1	0	0	0	0	1	0	0	0	0	0	0	0	0	0	0	0	0	0	0	0	0	0	0
T	N	Lapsana communis L. subsp. communis	1	0	0	0	1	0	0	0	1	0	0	0	0	0	0	0	0	0	0	0	1	0	0	0	0	0	0	0	0	0	0	0
T	N	Lathyrus angulatus L.	0	0	1	0	1	0	0	0	1	0	0	1	0	0	0	0	0	0	1	0	0	0	0	0	0	0	0	1	0	0	0	0
T	N	Lathyrus annuus L.	1	0	0	0	1	0	0	0	1	1	0	0	0	0	0	0	1	0	0	0	1	0	0	0	0	1	0	0	0	1	0	0
T	N	Lathyrus aphaca L. subsp. aphaca	1	0	1	0	1	0	0	1	1	1	0	1	0	1	0	0	1	0	1	0	1	0	0	0	1	0	0	0	0	1	0	0
T	N	Lathyrus cicera L.	1	0	0	0	1	0	0	0	1	0	0	1	0	1	0	0	1	0	0	0	1	0	0	0	0	1	0	0	0	1	0	0
T	N	Lathyrus clymenum L.	1	1	1	0	1	0	0	1	1	1	0	1	0	1	0	0	1	1	1	0	1	0	0	1	1	1	0	1	0	1	0	0
T	N	Lathyrus incospicuus L.	0	0	0	0	0	0	0	0	0	0	0	0	0	0	0	0	0	0	0	0	1	0	0	0	0	1	0	0	0	0	0	0
H	N	Lathyrus latifolius L.	0	0	0	0	0	0	0	0	0	0	0	0	0	0	0	0	1	0	0	0	0	0	0	0	0	0	0	0	0	0	0	0
G	N	Lathyrus montanus Bernh.	1	0	0	0	0	0	0	0	0	0	0	0	0	0	0	0	0	0	0	0	0	0	0	0	0	0	0	0	0	0	0	0
G	N	Lathyrus niger (L.) Bernh.	0	0	0	0	1	0	0	0	0	0	0	0	0	0	0	0	0	0	0	0	1	0	0	0	0	0	0	0	0	0	0	0
T	N	Lathyrus nissolia L.	0	0	0	0	1	0	0	0	0	0	0	0	0	0	0	0	0	0	1	0	0	0	0	0	0	0	0	0	0	0	0	0
T	N	Lathyrus ochrus (L.) DC.	1	0	1	0	1	0	0	1	0	1	0	0	0	1	0	0	1	0	1	0	1	0	0	1	1	0	0	1	0	1	0	0
H	N	Lathyrus pratensis L. subsp. pratensis	0	0	0	0	1	0	0	0	0	0	0	0	0	0	0	0	0	0	0	0	0	0	0	0	0	0	0	0	0	0	0	0
T	N	Lathyrus setifolius L.	1	0	0	0	1	0	0	0	0	0	0	0	0	0	0	0	0	0	0	0	1	0	0	0	0	0	0	0	0	0	0	0
T	N	Lathyrus sphaericus Retz.	1	0	1	0	1	0	0	0	1	1	0	1	0	1	0	0	0	0	1	0	1	0	0	0	0	1	0	1	0	0	0	0
H	N	Lathyrus sylvestris L. subsp. sylvestris	1	0	0	0	1	0	0	0	1	0	0	0	0	1	0	0	1	0	0	0	1	0	0	0	0	0	0	0	0	0	0	0
H	N	Lathyrus tuberosus L.	0	0	0	0	0	0	0	0	0	0	0	0	0	1	0	0	0	0	0	0	0	0	0	0	1	0	0	0	0	1	0	0
H	N	Lathyrus venetus (Mill.)	1	0	0	0	0	0	0	0	0	0	0	0	0	0	0	0	1	0	0	0	0	0	0	0	0	0	0	0	0	0	0	0
P	N	Laurus nobilis L.	1	0	1	0	1	0	0	0	1	1	0	0	0	0	0	0	1	0	1	0	1	0	0	0	1	1	0	1	0	0	0	0
P	N	Lavandula stoechas L. subsp. stoechas	1	0	1	0	1	0	0	0	1	0	0	1	0	0	0	0	1	0	1	0	1	0	0	0	1	0	0	1	0	0	0	0
T	N	Legousia falcata (Ten.) Janch.	1	0	0	0	1	0	0	0	0	0	0	1	0	0	0	0	1	0	0	0	0	0	0	0	0	0	0	0	0	0	0	0
T	N	Legousia hybrida (L.) Delarbre	1	0	1	0	1	0	0	0	1	0	0	0	0	0	0	0	0	0	0	0	0	0	0	0	0	0	0	0	0	0	0	0
T	N	Legousia speculum-veneris (L.) Chaix	0	0	0	0	1	0	0	0	0	0	0	1	0	0	0	0	0	0	0	0	0	0	0	0	0	0	0	0	0	0	0	0
I	N	Lemna minor L.	1	0	1	0	1	0	0	0	1	0	0	1	0	1	0	0	0	0	1	0	1	0	0	0	0	0	0	1	0	1	0	0
T	N	Lens ervoides (Brign.) Grande	1	0	0	0	0	0	0	0	1	0	0	0	0	1	0	0	0	0	0	0	0	0	0	0	1	0	0	0	0	0	0	0
H	N	Leontodon crispus Vill.	1	0	0	0	0	0	0	0	0	0	0	0	0	0	0	0	0	0	0	0	0	0	0	0	0	0	0	0	0	0	0	0
H	N	Leontodon hirtus L.	1	0	0	0	1	0	0	0	0	0	0	0	0	0	0	0	0	0	0	0	0	0	0	0	0	0	0	0	0	0	0	0
T	N	Leontodon saxatilis Lam. subsp. saxatilis	0	0	1	0	1	0	0	0	0	0	0	0	0	0	0	0	0	0	1	0	0	0	0	0	0	0	0	0	0	0	0	0
H	N	Leontodon tuberosus L.	1	0	1	0	1	0	0	0	1	0	0	0	0	1	0	0	1	0	1	0	1	0	0	0	1	0	0	0	0	1	0	0
H	N	Leontodon villarsii (Willd.)Loisel	0	0	0	0	0	0	0	0	0	0	0	0	0	0	0	0	1	0	0	0	0	0	0	0	0	0	0	0	0	0	0	0
T	N	Lepidium campestre (L.) R. Br.	1	0	0	0	1	0	0	0	1	0	0	0	0	0	0	0	1	0	0	0	0	0	0	0	1	0	0	0	0	0	0	0
T	A	Lepidium didymum L.	0	0	0	0	0	0	0	0	0	0	0	0	0	0	0	0	0	0	0	0	1	0	0	0	0	0	0	1	0	0	0	0
H	N	Lepidium graminifolium L. subsp. graminifolium	1	0	1	0	1	0	0	0	1	1	0	0	0	1	0	0	1	0	1	0	1	0	0	0	1	1	0	0	0	1	0	0
H	N	Lepidium latifolium L.	0	0	0	0	1	0	0	0	0	0	0	0	0	0	0	0	0	0	0	0	0	0	0	0	0	0	0	0	0	0	0	0
H	N	Leucanthemum vulgare (Vaill.) Lam. subsp. vulgare	0	0	0	0	0	0	0	0	0	1	0	0	0	0	0	0	0	0	0	0	0	0	0	0	0	1	0	0	0	0	0	0
H	N	Leuzea conifera (L.)DC.	1	0	0	0	0	0	0	0	0	0	0	0	0	0	0	0	0	0	0	0	0	0	0	0	0	0	0	0	0	0	0	0
P	A	Ligustrum lucidum W.T.Aiton	0	0	0	0	0	0	0	0	0	0	0	0	0	0	0	0	0	0	0	0	1	0	0	0	0	0	0	0	0	0	0	0
G	N	Lilium bulbiferum L. subsp. croceum (Chaix) Jan	0	0	0	0	1	0	0	0	0	0	0	0	0	0	0	0	0	0	0	0	1	0	0	0	0	0	0	0	0	0	0	0
G	A	Lilium candidum L.	0	0	0	0	1	0	0	0	1	0	0	0	0	0	0	0	0	0	0	0	1	0	0	0	1	0	0	0	0	1	0	0
Ch	N	Limbarda crithmoides (L.) Dumort. subsp. longifolia (Arcang.) Greuter	1	0	1	0	1	0	0	0	1	0	0	0	0	1	0	0	1	0	1	0	1	0	0	0	1	0	0	0	0	1	0	0
G	N	Limodorum abortivum (L.) Sw.	1	0	1	0	1	0	0	0	1	1	0	1	0	0	0	0	1	0	1	0	1	0	0	0	1	1	0	1	0	0	0	0
Ch	N	Limonium contortirameum (Mabille) Erben	0	0	1	0	0	0	0	0	0	0	0	0	0	0	0	0	0	0	1	0	0	0	0	0	0	0	0	0	0	0	0	0
H	N	Limonium doriae (Somm.) Pign.	0	0	0	0	0	0	1	0	0	0	0	0	0	0	0	0	0	0	0	0	0	0	1	0	0	0	0	0	0	0	0	0
H	N	Limonium gorgonae Pignatti	0	0	0	0	0	0	0	0	0	1	0	0	0	0	0	0	0	0	0	0	0	0	0	0	0	1	0	0	0	0	0	0
H	N	Limonium ilvae Pignatti	0	0	0	1	1	0	0	0	0	0	0	0	1	0	0	0	0	0	0	1	1	0	0	0	0	0	0	0	1	0	0	0
H	N	Limonium multiforme Pignatti	1	1	0	0	0	0	0	0	0	0	1	0	0	0	0	0	1	1	0	0	0	0	0	0	0	0	1	0	0	0	0	0
H	N	Limonium planesiae Pignatti	0	0	0	0	0	0	0	0	0	0	0	0	0	1	1	1	0	0	0	0	0	0	0	0	0	0	0	0	0	1	1	1
H	N	Limonium sommierianum (Fiori) Arrigoni	0	0	0	0	0	0	0	1	1	0	0	1	0	0	0	0	0	0	0	0	0	0	0	1	1	0	0	1	0	0	0	0
Ch	N	Limonium vulgare Mill.	1	0	0	0	1	0	0	0	0	0	0	0	0	0	0	0	1	0	0	0	1	0	0	0	0	0	0	0	0	0	0	0
T	N	Linaria arvensis (L.) Desf.	1	0	0	0	1	0	0	0	0	0	0	0	0	0	0	0	0	0	0	0	0	0	0	0	0	0	0	0	0	0	0	0
Ch	N	Linaria capraria Moris & De Not.	0	0	1	0	1	0	0	0	1	1	0	1	1	1	0	0	0	0	1	0	1	0	0	0	1	0	0	1	1	1	0	0
T	N	Linaria chalepensis (L.) Mill.	0	0	1	0	1	0	0	0	0	0	0	0	0	0	0	0	0	0	0	0	0	0	0	0	0	0	0	0	0	0	0	0
T	N	Linaria pelisseriana (L.) Mill.	1	0	1	0	1	0	0	0	1	1	0	0	0	1	0	0	1	0	1	0	1	0	0	0	1	1	0	0	0	1	0	0
H	N	Linaria purpurea L. subsp. cossonii (Bonnet & Baratte) Maire	1	0	0	0	0	0	0	0	0	0	0	0	0	0	0	0	1	0	0	0	0	0	0	0	0	0	0	0	0	0	0	0
H	N	Linaria repens (L.) Mill.	0	0	0	0	0	0	0	0	0	0	0	1	0	0	0	0	0	0	0	0	0	0	0	0	0	0	0	0	0	0	0	0
T	N	Linaria simplex (Willd.) DC.	0	0	0	0	0	0	0	0	0	0	0	0	0	0	0	0	0	0	0	0	0	0	0	0	0	0	1	0	0	0	0	0
T	N	Linaria triphylla (L.) Mill.	0	0	0	0	1	0	0	0	0	0	0	0	0	1	0	0	0	0	0	0	0	0	0	0	0	1	0	0	0	1	0	0
H	N	Linaria vulgaris Mill. subsp. vulgaris	0	0	1	0	0	0	0	0	0	0	0	0	0	0	0	0	1	0	1	0	0	0	0	0	0	0	0	0	0	0	0	0
H	N	Linum bienne Mill.	1	0	1	0	1	0	0	1	1	1	0	1	0	1	0	0	1	0	1	0	1	0	0	0	1	1	0	0	0	1	0	0
T	N	Linum catharticum L. s.l.	0	0	0	0	1	0	0	0	0	0	0	0	0	0	0	0	0	0	0	0	0	0	0	0	0	0	0	0	0	0	0	0
T	N	Linum corymbulosum Rchb.	0	0	0	0	1	0	0	1	1	0	0	0	0	0	0	0	0	0	0	0	0	0	0	0	1	0	0	0	0	1	0	0
T	N	Linum maritimum L.	1	0	0	0	0	0	0	0	0	0	0	0	0	0	0	0	0	0	0	0	0	0	0	0	0	0	0	0	0	0	0	0
T	N	Linum strictum L.	1	0	0	0	1	0	0	1	1	1	1	0	1	1	0	0	1	0	0	0	1	0	0	1	1	1	1	0	1	1	0	0
Ch	N	Linum tenuifolium L.	1	0	0	0	1	0	0	0	0	0	0	0	0	0	0	0	1	0	0	0	1	0	0	1	0	0	0	0	0	0	0	0
T	N	Linum trigynum L.	1	0	1	0	1	0	0	0	1	1	0	1	0	1	0	0	1	0	1	0	1	0	0	1	1	1	0	1	0	1	0	0
G	N	Listera ovata (L.) R. Br.	0	0	0	0	1	0	0	0	0	0	0	0	0	0	0	0	0	0	0	0	0	0	0	0	0	0	0	0	0	0	0	0
H	N	Lobularia maritima (L.) Desv. subsp. maritima	1	0	0	0	1	0	0	1	1	0	1	0	1	1	0	1	1	0	0	1	1	0	0	1	1	0	1	0	1	1	0	0
T	N	Lolium multiflorum Lam. s.l.	0	0	0	0	1	0	0	0	1	1	0	0	0	1	0	0	1	0	0	0	0	0	0	1	1	1	0	0	0	1	0	0
H	N	Lolium perenne L.	0	0	1	0	1	0	0	1	1	1	0	1	0	0	0	0	1	0	1	0	1	0	0	1	1	1	0	1	0	0	0	0
T	N	Lolium rigidum Gaudin subsp. rigidum	1	0	1	0	1	0	0	1	1	1	0	1	1	1	0	0	1	0	1	0	1	0	0	1	1	1	0	0	1	1	0	0
T	N	Lolium temulentum L. subsp. temulentum	1	0	1	0	1	0	0	1	1	1	0	0	0	1	0	0	1	0	0	0	1	0	0	0	0	0	0	0	0	0	0	0
G	N	Loncomelos narbonensis (L.) Raf.	1	0	1	0	1	0	0	1	1	0	0	0	0	1	0	0	1	0	1	0	0	0	0	1	1	0	0	0	0	0	0	0
G	N	Loncomelos pyrenaicus (L.) Hrouda ex J. Holub s.l.	1	0	0	0	1	0	0	1	1	1	0	1	0	0	0	0	1	0	0	0	1	0	0	1	1	0	0	1	0	0	0	0
P	N	Lonicera caprifolium L.	0	0	0	0	1	0	0	0	0	0	0	0	0	0	0	0	1	0	0	0	0	0	0	0	0	0	0	0	0	0	0	0
P	N	Lonicera etrusca Santi	1	0	1	0	1	0	0	0	0	0	0	0	0	0	0	0	1	0	1	0	1	0	0	0	1	0	1	0	0	0	0	0
P	N	Lonicera implexa Aiton subsp. implexa	1	0	1	1	1	0	0	1	1	1	1	1	0	1	0	0	1	0	1	1	1	0	0	1	1	1	1	1	1	1	0	0
P	A	Lonicera japonica Thunb.	0	0	0	0	0	0	0	0	0	0	0	0	0	0	0	0	0	0	0	0	1	0	0	0	0	0	0	0	0	0	0	0
P	N	Lonicera peryclimenum L.	1	0	0	0	0	0	0	0	0	0	0	0	0	0	0	0	0	0	0	0	0	0	0	0	0	0	0	0	0	0	0	0
T	N	Lotus angustissimus L.	1	0	1	0	1	0	0	0	1	1	0	1	0	0	0	0	0	0	1	0	1	0	0	0	1	1	0	1	0	0	0	0
T	N	Lotus conimbricensis Brot.	0	0	0	0	1	0	0	0	1	0	0	0	0	0	0	0	0	0	1	0	0	0	0	0	1	0	0	0	0	0	0	0
H	N	Lotus corniculatus L. s.l.	0	0	0	0	1	0	0	0	0	0	0	0	0	0	0	0	0	0	0	0	1	0	0	0	0	1	0	1	0	0	0	0
H	N	Lotus corniculatus L. subsp. preslii (Ten.) P. Fourn.	1	0	0	0	1	0	0	0	0	0	0	0	0	1	0	0	0	0	0	0	0	0	0	0	0	0	0	0	0	1	0	0
Ch	N	Lotus cytisoides L. subsp. cytisoides	0	0	1	0	1	0	0	0	1	1	0	0	1	1	0	1	0	0	1	1	1	0	0	0	1	1	0	0	1	1	0	1
T	N	Lotus edulis L.	1	1	1	0	1	0	0	1	1	1	1	1	0	1	0	0	1	1	1	0	1	0	0	1	1	0	0	1	0	1	0	0
T	N	Lotus hispidus DC.	0	0	1	0	1	0	0	0	1	1	0	1	0	0	0	0	0	0	1	0	1	0	0	0	1	0	0	1	0	0	0	0
T	N	Lotus maritimus L.	1	0	0	0	0	0	0	0	0	0	0	0	0	0	0	0	0	0	0	0	0	0	0	0	0	0	0	0	0	0	0	0
T	N	Lotus ornithopodioides L.	1	0	1	0	1	0	0	0	1	1	0	0	1	1	0	0	1	0	1	0	1	0	0	1	1	1	0	0	0	1	0	0
T	N	Lotus parviflorus Desf.	0	0	1	0	1	0	0	0	0	1	0	1	0	0	0	0	0	0	1	0	0	0	0	0	0	0	0	1	0	0	0	0
H	N	Lotus pedunculatus Cav.	0	0	0	0	0	0	0	0	0	0	0	0	0	0	0	0	0	0	0	0	0	0	0	0	0	1	0	0	0	0	0	0
T	N	Lotus subbiflorus Lag.	1	0	0	0	1	0	0	0	0	0	0	0	0	0	0	0	0	0	0	0	0	0	0	0	0	0	0	0	0	0	0	0
H	N	Lotus tenuis Waldst. & Kit. ex Willd.	1	0	1	0	1	0	0	0	1	1	0	0	0	0	0	0	0	0	0	0	1	0	0	0	0	1	0	0	0	0	0	0
H	N	Lunaria annua L.	0	0	0	0	0	0	0	0	0	0	0	0	0	0	0	0	1	0	0	0	1	0	0	0	0	0	0	1	0	0	0	0
T	A	Lupinus albus L. subsp. albus	1	0	0	0	1	0	0	0	1	0	0	0	0	1	0	0	0	0	0	0	0	0	0	0	0	0	0	0	0	1	0	0
T	N	Lupinus angustifolius L.	0	0	1	0	1	0	0	0	1	1	0	1	0	0	0	0	0	0	0	0	1	0	0	0	1	1	0	0	0	0	0	0
T	N	Lupinus gussoneanus Agardh	1	0	1	0	1	0	0	0	1	1	0	0	0	0	0	0	1	0	1	0	1	0	0	0	0	0	0	0	0	0	0	0
T	A	Lupinus polyphyllus Lindl.	0	0	0	0	1	0	0	0	0	0	0	0	0	0	0	0	0	0	0	0	0	0	0	0	0	0	0	0	0	0	0	0
H	N	Luzula campestris (L.) DC.	1	0	0	0	1	0	0	0	0	0	0	0	0	0	0	0	0	0	0	0	1	0	0	0	0	0	0	0	0	0	0	0
H	N	Luzula forsteri (Sm.) DC.	1	0	1	0	1	0	0	0	1	1	0	0	0	0	0	0	1	0	1	0	1	0	0	0	1	1	0	0	0	0	0	0
H	N	Lychnis flos-cuculi L.	1	0	0	0	0	0	0	0	0	0	0	0	0	0	0	0	1	0	0	0	0	0	0	0	0	0	0	0	0	0	0	0
P	N	Lycium europaeum L.	1	0	0	0	1	0	0	0	1	0	0	0	0	0	0	0	1	0	0	0	0	0	0	0	1	0	0	1	0	0	0	0
H	N	Lycopus europaeus L. subsp. europaeus	1	0	0	0	1	0	0	0	1	0	0	0	0	0	0	0	0	0	0	0	1	0	0	0	0	0	0	0	0	0	0	0
T	N	Lythrum hyssopifolia L.	1	0	1	0	1	0	0	0	1	0	0	1	0	1	0	0	1	0	1	0	1	0	0	0	1	0	0	1	0	1	0	0
H	N	Lythrum junceum Banks & Sol.	1	0	1	0	1	0	0	0	1	0	0	0	0	0	0	0	1	0	1	0	0	0	0	0	0	0	0	0	0	0	0	0
H	N	Lythrum salicaria L.	1	0	0	0	0	0	0	0	0	0	0	1	0	0	0	0	1	0	0	0	0	0	0	0	0	0	0	0	0	0	0	0
T	N	Malcolmia maritima (L.) R. Br.	0	0	0	0	1	0	0	0	0	0	0	0	0	0	0	0	0	0	0	0	1	0	0	0	0	0	0	0	0	0	0	0
T	N	Malcolmia ramosissima (Desf.) Gennari	0	0	0	0	1	0	0	0	1	0	0	0	0	0	0	0	0	0	0	0	1	0	0	0	0	0	0	0	0	0	0	0
P	N	Malus sylvestris L.	1	0	0	0	0	0	0	0	0	0	0	0	0	0	0	0	1	0	0	0	0	0	0	0	0	0	0	0	0	0	0	0
P	N	Malva africana (Cav.) Soldano, Banfi & Galasso	0	0	0	0	0	0	0	0	0	1	0	0	0	0	0	0	0	0	0	0	0	0	0	0	0	0	0	0	0	0	0	0
H	N	Malva moschata L.	1	0	0	0	0	0	0	0	0	0	0	0	0	0	0	0	0	0	0	0	0	0	0	0	0	0	0	0	0	0	0	0
T	N	Malva multiflora (Cav.) Soldano, Banfi & Galasso	1	0	1	0	1	0	0	1	1	1	0	0	0	1	0	1	1	0	1	0	1	0	0	1	1	1	0	0	0	1	0	0
T	N	Malva nicaeensis All.	1	0	1	0	1	0	0	1	1	0	0	1	0	1	0	0	1	0	0	0	0	0	0	1	0	0	0	0	0	0	0	0
P	N	Malva olbia (L.) Alef.	0	0	0	0	0	0	0	0	1	0	0	0	0	0	0	0	0	0	0	0	0	0	0	0	0	0	0	0	0	0	0	0
T	N	Malva parviflora L.	0	0	1	0	1	0	0	1	1	1	0	1	1	1	0	1	0	0	0	0	0	0	0	1	0	1	0	0	0	0	0	0
T	N	Malva punctata (All.) Alef.	1	0	0	0	1	0	0	1	1	0	0	0	0	0	0	0	0	0	0	0	1	0	0	0	0	1	0	0	0	0	0	0
H	N	Malva sylvestris L. subsp. sylvestris	1	0	1	0	1	0	0	0	1	1	0	1	1	1	0	0	1	0	0	0	1	0	0	1	1	1	0	0	1	0	0	0
H	N	Malva veneta (Mill.) Soldano, Banfi & Galasso	0	1	1	0	1	1	1	1	1	1	0	0	1	1	0	1	1	1	1	1	1	1	1	1	1	1	0	0	1	1	0	0
H	N	Mantisalca salmantica (L.) Briq. & cavill.	1	0	0	0	0	0	0	0	0	0	0	0	0	0	0	0	0	0	0	0	0	0	0	0	0	0	0	0	0	0	0	0
H	N	Marrubium incanum L.	1	0	0	0	0	0	0	0	0	0	0	0	0	0	0	0	1	0	0	0	0	0	0	0	0	0	0	0	0	0	0	0
H	N	Marrubium vulgare L.	1	0	0	0	1	0	0	1	1	0	0	0	0	1	0	0	0	0	0	0	1	0	0	1	0	1	0	0	0	1	0	0
Ch	N	Mathhiola fruticolosa (L.)Maire	0	0	0	0	0	0	0	0	0	0	0	0	0	0	0	0	0	0	0	0	1	0	0	0	0	0	0	0	0	0	0	0
T	N	Matricaria chamomilla L.	0	0	1	0	1	0	0	0	0	1	0	0	0	0	0	0	0	0	1	0	1	0	0	0	0	1	0	1	0	1	0	0
Ch	N	Matthiola incana (L.) R. Br. subsp. incana	1	0	1	0	1	0	0	1	1	1	0	1	1	1	0	0	1	0	1	0	1	0	0	1	1	1	0	0	1	1	0	0
H	N	Matthiola sinuata (L.) R. Br.	1	0	0	0	1	0	0	0	1	0	0	0	0	0	0	0	1	0	0	0	1	0	0	1	1	0	0	0	0	0	0	0
T	N	Matthiola tricuspidata (L.) R. Br.	0	0	0	0	1	0	0	0	0	0	0	0	0	1	0	0	0	0	0	0	1	0	0	0	0	0	0	0	0	1	0	0
T	N	Medicago aculeata Gaertn.	1	0	1	0	1	0	0	0	0	1	0	0	0	1	0	0	0	0	0	0	0	0	0	0	0	1	0	0	0	0	0	0
T	N	Medicago arabica (L.) Huds.	1	0	1	0	1	0	0	0	1	0	0	0	0	0	0	0	0	0	0	0	0	0	0	0	1	0	0	0	0	0	0	0
P	N	Medicago arborea L.	0	0	0	0	0	0	0	0	0	0	0	0	0	0	0	0	0	0	0	0	0	0	0	0	0	1	0	0	0	0	0	0
T	N	Medicago ciliaris (L.) All.	0	0	1	0	0	0	0	0	0	0	0	0	0	0	0	0	0	0	0	0	0	0	0	0	0	0	0	0	0	0	0	0
T	N	Medicago doliata Carmign.	0	0	0	0	0	0	0	0	1	0	0	0	0	0	0	0	0	0	0	0	0	0	0	0	0	0	0	0	0	0	0	0
T	N	Medicago hispida Gaertn.	1	0	0	0	0	0	0	0	0	0	0	0	0	1	0	0	1	0	0	0	0	0	0	0	0	0	0	0	0	0	0	0
T	N	Medicago littoralis Loisel.	1	0	1	0	1	0	0	1	1	1	0	0	0	1	0	1	1	0	0	0	1	0	0	0	1	0	0	0	0	1	0	0
T	N	Medicago lupulina L.	1	0	0	0	1	0	0	0	1	1	0	0	0	1	0	1	1	0	0	0	1	0	0	0	0	1	0	0	0	1	0	0
Ch	N	Medicago marina L.	1	0	0	0	1	0	0	0	1	0	0	0	0	1	0	0	0	0	0	0	1	0	0	0	1	0	0	0	0	1	0	0
T	N	Medicago minima (L.) Bartal.	1	0	1	0	1	0	0	1	1	1	0	1	0	1	0	0	1	0	1	0	1	0	0	1	0	1	0	0	0	1	0	0
T	N	Medicago murex Willd.	1	0	1	0	1	0	0	0	1	1	0	0	0	0	0	0	0	0	0	0	1	0	0	0	1	1	0	0	0	0	0	0
T	N	Medicago orbicularis (L.) Bartal.	1	0	1	0	1	0	0	0	1	1	0	0	0	1	0	0	1	0	1	0	1	0	0	0	0	1	0	0	0	1	0	0
T	N	Medicago polymorpha L.	0	0	1	0	1	0	0	1	1	1	0	1	0	1	0	0	0	0	1	0	1	0	0	1	1	1	0	1	0	1	0	0
T	N	Medicago praecox DC.	0	0	1	0	1	0	0	1	1	1	0	0	0	0	0	0	0	0	1	0	1	0	0	1	1	1	0	0	0	1	0	0
T	N	Medicago rigidula (L.) All.	1	0	0	0	1	0	0	0	0	0	0	0	0	0	0	0	0	0	1	0	1	0	0	0	0	1	0	0	0	0	0	0
T	N	Medicago rugosa Desr.	0	0	0	0	1	0	0	0	1	0	0	0	0	0	0	0	0	0	0	0	0	0	0	0	0	0	0	0	0	0	0	0
H	N	Medicago sativa L. s.l.	1	0	0	0	1	0	0	1	0	1	0	0	0	1	0	0	1	0	0	0	1	0	0	1	0	1	0	0	0	1	0	0
T	N	Medicago scutellata (L.) Mill.	1	0	0	0	1	0	0	0	0	1	0	0	0	0	0	0	0	0	0	0	0	0	0	0	0	0	0	0	0	0	0	0
T	N	Medicago secundiflora Dur.	0	0	0	0	0	0	0	0	0	0	1	0	0	0	0	0	0	0	0	0	0	0	0	0	0	0	0	0	0	0	0	0
T	A	Medicago soleirolii Duby	0	0	0	0	1	0	0	0	0	0	0	0	0	0	0	0	0	0	0	0	1	0	0	0	0	0	0	0	0	0	0	0
T	N	Medicago truncatula Gaertn.	1	0	1	0	1	0	0	1	1	1	0	0	1	1	0	0	1	0	1	0	1	0	0	1	0	1	0	0	0	1	0	0
T	N	Medicago turbinata (L.) All.	0	0	0	0	0	0	0	0	0	1	0	0	0	0	0	0	0	0	0	0	0	0	0	1	0	1	0	0	0	0	0	0
P	A	Melia azedarach L.	0	0	0	0	0	0	0	0	0	0	0	0	0	0	0	0	0	0	1	0	0	0	0	0	0	0	0	0	0	0	0	0
H	N	Melica ciliata L. subsp. ciliata	1	0	1	1	1	0	0	0	1	0	0	1	0	1	0	0	1	0	1	1	1	0	0	0	1	0	0	1	1	0	0	0
H	N	Melica minuta L.	1	0	1	0	1	0	0	0	1	0	0	1	0	0	0	0	1	0	1	0	1	0	0	1	1	0	0	1	0	0	0	0
H	N	Melica nutans L.	0	0	0	0	1	0	0	0	0	0	0	0	0	0	0	0	0	0	0	0	0	0	0	0	0	0	0	0	0	0	0	0
H	N	Melica uniflora Retz.	1	0	0	0	1	0	0	0	0	0	0	0	0	0	0	0	1	0	0	0	1	0	0	0	0	0	0	0	0	0	0	0
T	N	Melilotus albus Medik.	0	0	1	0	0	0	0	0	0	0	0	0	0	0	0	0	0	0	1	0	0	0	0	0	1	0	0	0	0	0	0	0
T	N	Melilotus altissima Thuill.	0	0	0	0	0	0	0	0	0	0	0	0	0	0	0	0	1	0	0	0	0	0	0	0	0	0	0	0	0	0	0	0
T	N	Melilotus elegans Salzm. ex Ser.	1	1	1	0	1	0	1	1	1	1	1	0	1	1	0	1	1	1	1	1	1	0	1	1	1	1	0	0	1	1	0	0
T	N	Melilotus indicus (L.) All.	1	0	1	1	1	0	0	0	1	1	0	1	0	1	0	1	1	0	1	0	1	0	0	1	1	1	0	1	0	1	0	0
T	N	Melilotus infestus Guss.	0	0	0	0	1	0	0	0	1	0	0	0	0	1	0	0	0	0	0	0	0	0	0	0	0	0	0	0	0	1	0	0
T	N	Melilotus italicus (L.) Lam.	1	0	0	0	1	0	0	0	0	0	0	1	1	0	0	0	1	0	0	0	1	0	0	0	0	0	0	1	0	0	0	0
H	N	Melilotus neapolitana Ten.	1	0	0	0	0	0	0	1	0	0	0	0	0	0	0	0	1	0	0	0	0	0	0	1	0	0	0	0	0	0	0	0
H	N	Melilotus officinalis (L.) Pall.	1	0	0	0	0	0	0	0	0	0	0	0	0	0	0	0	0	0	0	0	0	0	0	0	0	0	0	0	0	0	0	0
H	N	Melilotus segetalis (Brot.)Ser.	1	0	0	0	0	0	0	0	0	0	0	0	0	0	0	0	1	0	0	0	0	0	0	0	0	0	0	0	0	0	0	0
T	N	Melilotus sulcatus Desf.	1	0	1	0	1	0	0	0	1	0	0	0	1	1	0	0	1	0	1	0	1	0	0	1	0	0	0	0	0	0	0	0
H	N	Melissa officinalis L. s.l.	1	0	0	0	1	0	0	0	1	0	0	0	0	0	0	0	0	0	0	0	1	0	0	0	1	0	0	0	0	0	0	0
H	N	Melittis melissophyllum L. subsp. melissophyllum	0	0	0	0	1	0	0	0	0	0	0	0	0	0	0	0	0	0	0	0	0	0	0	0	0	0	0	0	0	0	0	0
G	N	Melomphis arabica (L.) Raf.	0	0	0	0	1	0	0	0	1	0	0	0	0	0	0	0	1	0	0	0	1	0	0	0	1	0	0	0	0	0	0	0
H	N	Mentha aquatica L. subsp. aquatica	1	0	1	0	1	0	0	0	1	0	0	0	0	0	0	0	1	0	1	0	1	0	0	0	1	0	0	0	0	0	0	0
H	N	Mentha arvensis L.	0	0	0	0	1	0	0	0	0	0	0	0	0	0	0	0	0	0	0	0	1	0	0	0	0	0	0	0	0	0	0	0
H	N	Mentha longifolia (L.) Huds.	0	0	1	0	0	0	0	0	1	0	0	0	0	0	0	0	0	0	0	0	0	0	0	0	0	0	0	0	0	0	0	0
H	N	Mentha pulegium L. subsp. pulegium	1	0	1	0	1	0	0	0	1	0	0	1	0	0	0	0	0	0	1	0	1	0	0	0	1	0	0	1	0	0	0	0
Ch	N	Mentha requienii Benth. subsp. bistaminata Mannocci & Falconcini	0	0	0	0	0	0	0	0	0	0	0	1	0	0	0	0	0	0	1	0	0	0	0	0	0	0	0	1	0	0	0	0
H	N	Mentha spicata L.	0	0	0	0	0	0	0	0	1	1	0	0	0	0	0	0	0	0	0	0	1	0	0	0	0	1	0	0	0	0	0	0
H	N	Mentha suaveolens Ehrh. s.l.	1	0	0	0	1	0	0	0	1	1	0	0	0	0	0	0	1	0	0	0	1	0	0	0	0	0	0	1	0	0	0	0
H	N	Mentha suaveolens Ehrh. subsp. insularis (Req.) Greuter	0	0	1	0	0	0	0	0	0	0	0	0	0	0	0	0	0	0	1	0	0	0	0	0	0	0	0	0	0	0	0	0
T	N	Mercurialis annua L.	1	0	1	1	1	0	0	1	1	1	0	1	1	1	0	1	1	1	1	0	1	0	1	1	1	1	1	1	1	1	0	0
G	N	Mercurialis perennis L.	0	0	0	0	1	0	0	0	0	0	0	0	0	0	0	0	0	0	0	0	1	0	0	0	0	0	0	0	0	0	0	0
T	A	Mesembryanthemum cordifolium L. f.	0	0	0	0	0	0	0	0	0	0	0	0	0	0	0	0	0	0	0	0	1	0	0	1	1	1	0	0	0	1	0	0
T	N	Mesembryanthemum cristallinum L.	0	0	0	0	0	0	0	0	0	0	0	0	0	1	0	0	0	0	0	0	0	0	0	0	0	1	0	0	0	1	0	0
T	N	Mesembryanthemum nodiflorum L.	1	0	0	0	1	0	0	0	0	1	0	0	1	1	0	1	1	1	1	1	1	0	0	0	0	0	0	0	1	1	0	0
P	N	Mespilus germanica L.	0	0	0	0	1	0	0	0	1	0	0	0	0	0	0	0	0	0	0	0	1	0	0	0	0	0	0	0	0	0	0	0
Ch	N	Micromeria graeca (L.) Benth. ex Rchb. s.l.	1	0	0	0	1	0	0	0	1	0	0	1	0	1	0	0	1	0	0	0	1	0	0	0	1	0	0	1	0	1	0	0
T	N	Micropyrum tenellum (L.) Link	0	0	0	0	1	0	0	0	0	0	0	1	0	1	0	0	0	0	0	0	1	0	0	0	0	0	0	1	0	1	0	0
T	N	Minuartia hybrida (Vill.) Shischk. subsp. hybrida	1	0	0	0	1	0	0	0	0	0	0	1	0	1	0	0	0	0	0	0	1	0	0	0	0	0	0	0	0	1	0	0
G	A	Mirabilis jalapa L.	0	0	0	0	0	0	0	0	0	0	0	0	0	0	0	0	0	0	0	0	1	0	0	0	1	1	0	0	0	1	0	0
T	N	Misopates calycinum (Vent.)Raf.	0	0	0	0	0	0	0	0	0	0	0	0	0	0	0	0	1	0	0	0	0	0	0	0	0	0	0	0	0	0	0	0
T	N	Misopates orontium (L.) Raf. subsp. orontium	1	0	1	0	1	0	0	0	1	1	0	1	1	1	0	0	1	0	1	0	1	0	0	0	1	1	0	1	1	1	0	0
T	N	Moehringia pentandra Gay	1	0	0	0	1	0	0	1	1	0	0	0	0	0	0	0	1	0	0	0	1	0	0	1	1	0	0	1	0	0	0	0
T	N	Moehringia trinervia (L.) Clairv.	0	0	1	1	1	0	0	0	0	1	0	1	0	0	0	0	0	0	0	0	1	0	0	0	0	0	0	0	0	0	0	0
T	N	Moenchia erecta (L.) G. Gaertn., B. Mey. & Scherb. subsp. erecta	0	0	1	0	1	0	0	0	1	1	0	0	0	0	0	0	0	0	1	0	1	0	0	0	1	1	0	1	0	0	0	0
T	N	Moenchia mantica (L.) Bartl. subsp. mantica	1	0	0	0	1	0	0	0	1	1	0	1	0	0	0	0	0	0	0	0	0	0	0	0	0	0	0	1	0	0	0	0
T	N	Molineriella minuta (L.) Rouy	1	0	1	0	0	0	0	0	1	0	0	0	0	0	0	0	0	0	0	0	0	0	0	0	1	0	0	0	0	0	0	0
G	N	Monotropa hypopitys L.	0	0	0	0	1	0	0	0	0	0	0	0	0	0	0	0	1	0	0	0	1	0	0	0	0	0	0	0	0	0	0	0
T	N	Montia fontana aggr.	0	0	1	0	1	0	0	0	1	0	0	0	0	0	0	0	0	0	1	0	1	0	0	0	1	1	0	1	0	0	0	0
G	A	Moraea sisyrinchium (L.) Ker Gawl.	0	0	0	0	1	0	0	0	0	0	0	0	0	0	0	0	0	0	0	0	0	0	0	0	0	0	0	0	0	0	0	0
P	A	Morus alba L.	0	0	1	0	1	0	0	0	0	0	0	1	0	0	0	0	0	0	1	0	1	0	0	0	0	1	0	1	0	0	0	0
P	A	Morus nigra L.	0	0	0	0	0	0	0	0	1	0	0	0	0	1	0	0	0	0	0	0	0	0	0	0	0	0	0	0	0	1	0	0
G	N	Muscari atlanticum Boiss. & reut.	1	0	0	0	1	0	0	0	1	0	0	0	0	0	0	0	1	0	0	0	0	0	0	0	0	0	0	0	0	0	0	0
G	N	Muscari botryoides (L.) Mill. subsp. botryoides	0	0	0	0	1	0	0	0	0	0	0	0	0	0	0	0	0	0	0	0	0	0	0	0	0	0	0	0	0	0	0	0
G	N	Muscari comosum (L.) Mill.	1	0	1	0	1	0	0	0	1	1	0	1	1	1	0	0	1	0	1	0	1	0	0	1	1	1	0	1	1	1	0	0
G	N	Muscari neglectum Guss. ex Ten.	1	0	0	0	1	0	0	0	1	0	0	0	0	1	0	0	0	0	0	0	1	0	0	0	0	0	0	0	0	1	0	0
P	A	Myoporum insulare R. Br.	0	0	0	0	0	0	0	0	0	0	0	0	0	0	0	0	0	0	0	0	1	0	0	1	0	0	0	0	0	0	0	0
T	N	Myosotis arvensis (L.) Hill subsp. arvensis	1	0	1	0	1	0	0	1	1	1	0	1	0	1	0	0	0	0	1	0	1	0	0	1	1	1	0	1	0	0	0	0
T	N	Myosotis discolor Pers. subsp. discolor	0	0	1	0	0	0	0	0	0	0	0	1	0	0	0	0	0	0	1	0	0	0	0	0	0	1	0	0	0	0	0	0
T	N	Myosotis ramosissima Rochel ex Schult. subsp. ramosissima	1	0	1	0	1	0	0	1	1	1	0	1	0	0	0	0	1	0	1	0	1	0	0	1	1	1	0	1	0	1	0	0
H	N	Myosotis scorpioides L. subsp. scorpioides	0	0	0	0	1	0	0	0	0	0	0	0	0	0	0	0	0	0	0	0	1	0	0	0	0	0	0	0	0	0	0	0
I	N	Myriophyllum alterniflorum DC.	0	0	1	0	0	0	0	0	0	0	0	0	0	0	0	0	0	0	1	0	0	0	0	0	0	0	0	0	0	0	0	0
P	N	Myrtus communis L. subsp. communis	1	0	1	1	1	0	0	1	1	1	1	1	0	1	0	0	1	0	1	0	1	0	0	1	1	1	1	1	0	1	0	0
P	N	Myrtus communis L. subsp. tarentina (L.) Nyman	0	0	0	0	1	0	0	0	0	0	0	0	0	0	0	0	0	0	0	0	0	0	0	0	0	0	0	1	0	0	0	0
G	N	Narcissus obsoletus (Haw.) Steud	0	0	0	0	0	0	0	0	0	0	0	0	0	0	0	0	0	0	0	0	1	0	0	0	0	0	0	0	0	0	0	0
G	A	Narcissus papyraceus Ker Gawl. subsp. panizzianus (Parl.) Arcang.	0	0	0	0	0	0	0	0	0	0	0	0	0	0	0	0	0	0	0	0	1	0	0	0	0	0	0	0	0	0	0	0
G	N	Narcissus poëticus L. s.l.	0	0	0	0	1	0	0	0	0	0	0	0	0	0	0	0	0	0	0	0	1	0	0	0	0	0	0	0	0	0	0	0
G	A	Narcissus pseudonarcissus L.	0	0	0	0	1	0	0	0	0	0	0	0	0	0	0	0	0	0	0	0	0	0	0	0	0	0	0	0	0	0	0	0
G	N	Narcissus serotinus L.	1	0	1	0	1	0	0	0	0	0	0	0	0	1	0	0	1	0	1	0	1	0	0	0	0	0	0	0	0	1	0	0
G	N	Narcissus tazetta L. s.l.	1	1	1	0	1	0	0	1	1	1	1	1	1	0	0	0	1	1	1	0	1	0	1	1	1	1	1	1	1	0	0	0
H	N	Nasturtium officinale R. Br. subsp. officinale	1	0	0	0	1	0	0	0	1	1	0	1	0	0	0	0	0	0	0	0	1	0	0	0	0	1	0	0	0	0	0	0
T	N	Neatostema apulum (L.) I.M. Johnst.	1	0	0	0	1	0	0	0	1	0	0	0	0	1	0	0	1	0	0	0	0	0	0	1	1	0	0	0	0	1	0	0
G	N	Neotinea lactea (Poir.) R.M. Bateman, Pridgeon & M.W. Chase	0	0	0	0	1	0	0	0	1	0	0	0	0	0	0	0	1	0	0	0	0	0	0	0	1	0	0	0	0	0	0	0
G	N	Neotinea maculata (Desf.) Stearn	1	0	1	0	1	0	0	0	1	1	0	0	0	0	0	0	1	0	1	0	1	0	0	0	1	0	0	1	0	0	0	0
G	N	Neotinea tridentata (Scop.) R.M. Bateman, Pridgeon & M.W. Chase	1	0	0	0	1	0	0	0	0	0	0	1	0	0	0	0	1	0	0	0	0	0	0	0	0	0	0	0	0	0	0	0
G	N	Neottia nidus-avis (L.) Rich.	0	0	0	0	1	0	0	0	0	0	0	0	0	0	0	0	1	0	0	0	1	0	0	0	0	0	0	0	0	0	0	0
P	A	Nerium oleander L. cv.	1	0	1	0	1	0	0	1	1	1	0	1	0	0	0	0	1	0	1	0	1	0	0	1	1	1	0	1	0	1	0	0
P	N	Nerium oleander L. subsp. oleander	0	0	1	0	0	0	0	0	0	0	0	0	0	0	0	0	0	0	1	0	0	0	0	0	0	0	0	0	0	0	0	0
T	N	Neslia paniculata (L.) Desv. s.l.	1	0	0	0	0	0	0	0	0	0	0	1	0	1	0	0	0	0	0	0	0	0	0	0	0	0	0	0	0	0	0	0
P	A	Nicotiana alata Link & Otto	0	0	0	0	0	0	0	0	0	0	0	1	0	0	0	0	0	0	0	0	0	0	0	0	0	0	0	1	0	0	0	0
P	A	Nicotiana glauca Graham	0	0	0	0	0	0	0	0	0	0	0	0	0	0	0	0	1	0	1	0	0	0	0	0	0	0	0	0	0	0	0	0
T	N	Nigella damascena L.	1	0	0	0	1	0	0	1	1	1	0	0	0	1	0	0	1	0	0	0	1	0	0	0	0	1	0	0	0	1	0	0
H	N	Notholaena marantae (L.) Desv. subsp. marantae	1	0	0	0	1	0	0	0	0	0	0	0	0	0	0	0	0	0	0	0	1	0	0	0	0	0	0	0	0	1	0	0
G	A	Nothoscordum gracile (Aiton) Stearn	0	0	0	0	0	0	0	0	0	0	0	0	0	0	0	0	0	0	0	0	0	0	0	0	0	0	0	0	0	1	0	0
T	N	Odontites luteus (L.) Clairv.	0	0	1	0	1	0	0	0	0	0	0	0	0	0	0	0	1	0	0	0	1	0	0	0	0	0	0	0	0	0	0	0
T	N	Odontites vernus (Bellardi) Dumort.	0	0	0	0	1	0	0	0	0	0	0	0	0	0	0	0	0	0	0	0	0	0	0	0	0	0	0	0	0	0	0	0
T	N	Odontites vulgaris Moench subsp. vulgaris	0	0	0	0	1	0	0	0	0	0	0	0	0	1	0	0	0	0	0	0	1	0	0	0	0	0	0	0	0	1	0	0
H	N	Oenanthe globulosa L.	1	0	0	0	1	0	0	0	0	0	0	0	0	0	0	0	1	0	0	0	0	0	0	0	0	0	0	0	0	0	0	0
H	N	Oenanthe lachenalii Gmel.	0	0	0	0	0	0	0	0	0	0	0	0	0	0	0	0	1	0	0	0	0	0	0	0	0	0	0	0	0	0	0	0
H	N	Oenanthe peucedanifolia Pollich	0	0	0	0	1	0	0	0	0	0	0	0	0	0	0	0	0	0	0	0	0	0	0	0	0	0	0	0	0	0	0	0
H	N	Oenanthe pimpinelloides L.	1	0	1	0	1	0	0	0	1	1	0	1	0	0	0	0	1	0	1	0	1	0	0	0	1	1	0	0	0	0	0	0
Ch	N	Olea europaea L. subsp. oleaster (Hoffmanns. & Link) Negodi	1	0	1	1	0	0	0	1	1	1	1	0	0	1	0	1	1	0	1	1	1	0	0	1	1	1	1	0	1	1	0	1
H	N	Onobrychis caut-gallii (L.)Lam.	1	0	0	0	0	0	0	0	0	0	0	0	0	0	0	0	1	0	0	0	0	0	0	0	0	0	0	0	0	0	0	0
H	N	Onobrychis viciifolia Scop.	0	0	0	0	1	0	0	0	0	1	0	0	0	0	0	0	0	0	0	0	0	0	0	0	0	0	0	0	0	0	0	0
Ch	N	Ononis minutissima L.	1	0	0	0	0	0	0	0	0	0	0	0	0	0	0	0	1	0	0	0	0	0	0	0	0	0	0	0	0	0	0	0
T	N	Ononis mitissima L.	0	0	0	0	1	0	0	1	0	0	0	0	0	1	0	0	0	0	0	0	0	0	0	1	0	0	0	0	0	1	0	0
H	N	Ononis natrix L. subsp. natrix	0	0	0	0	1	0	0	0	0	0	0	0	0	0	0	0	0	0	0	0	0	0	0	0	0	0	0	0	0	0	0	0
T	N	Ononis ornithopodioides L.	1	0	0	0	0	0	0	0	0	0	1	0	0	1	0	0	1	0	0	0	0	0	0	0	0	0	1	0	0	1	0	0
T	N	Ononis pusilla L.	1	0	0	0	1	0	0	0	0	0	0	0	0	0	0	0	1	0	0	0	0	0	0	0	0	0	0	0	0	0	0	0
T	N	Ononis reclinata L.	1	0	1	0	1	0	0	0	1	0	0	1	0	1	0	0	1	0	0	0	1	0	0	0	1	0	0	1	0	1	0	0
Ch	N	Ononis spinosa L. s.l.	1	0	0	0	1	0	0	0	0	0	0	0	0	0	0	0	0	0	0	0	0	0	0	0	0	0	0	0	0	0	0	0
T	N	Ononis variegata L.	0	0	0	0	1	0	0	0	0	0	0	0	0	0	0	0	0	0	0	0	0	0	0	0	0	0	0	0	0	0	0	0
T	N	Ononis viscosa L. subsp. breviflora (DC.) Nyman	1	0	0	0	1	0	0	0	0	0	0	0	0	1	0	0	1	0	0	0	1	0	0	0	0	0	0	0	0	1	0	0
H	N	Onopordum illyricum L. s.l.	1	0	0	0	0	0	0	0	0	0	0	0	0	1	0	0	1	0	0	0	0	0	0	0	0	0	0	0	0	1	0	0
Ch	N	Onosma echioides L.	1	0	0	0	0	0	0	0	0	0	0	0	0	0	0	0	1	0	0	0	0	0	0	0	0	0	0	0	0	0	0	0
G	N	Ophioglossum lusitanicum L.	0	0	1	0	1	0	0	0	0	0	0	1	0	1	0	0	0	0	1	0	1	0	0	0	0	0	0	1	0	1	0	0
G	N	Ophioglossum vulgatum L.	0	0	0	0	1	0	0	0	0	0	0	0	0	0	0	0	0	0	0	0	0	0	0	0	0	0	0	0	0	0	0	0
G	N	Ophrys apifera Huds.	1	0	1	0	1	0	0	0	1	0	0	0	0	0	0	0	1	0	0	0	1	0	0	0	0	0	0	0	0	1	0	0
G	N	Ophrys argolica Fleischm. subsp. crabronifera (Sebast. & Mauri) Faurh.	1	0	0	0	1	0	0	0	1	0	1	0	0	1	0	0	1	0	0	0	1	0	0	0	0	0	0	0	0	1	0	0
G	N	Ophrys bertolonii Moretti	1	0	0	0	1	0	0	0	0	0	0	0	0	0	0	0	1	0	0	0	0	0	0	0	0	0	0	0	0	0	0	0
G	N	Ophrys bombyliflora Link	1	0	0	0	1	0	0	0	0	0	0	0	0	1	0	0	1	0	0	0	1	0	0	0	0	0	0	0	0	1	0	0
G	N	Ophrys exaltata Ten. subsp. montis-leonis (O. & E. Danesch) Soca	0	0	0	0	1	0	0	0	0	0	0	0	0	0	0	0	0	0	0	0	1	0	0	0	0	0	0	0	0	0	0	0
G	N	Ophrys exaltata Ten. subsp. tyrrhena (Golz & Rein.) Del Prete	0	0	0	0	0	0	0	0	0	0	0	0	0	0	0	0	1	0	0	0	0	0	0	0	0	0	0	0	0	0	0	0
G	N	Ophrys fusca Link subsp. fusca	1	0	0	0	1	0	0	1	1	0	1	0	0	0	0	0	1	0	0	0	0	0	0	0	1	0	0	0	0	0	0	0
G	N	Ophrys fusca Link subsp. iricolor (desf.) O.Schwartz	1	0	0	0	1	0	0	0	1	0	0	0	0	1	0	0	1	0	0	0	1	0	0	1	1	0	0	0	0	0	0	0
G	N	Ophrys fusca Link subsp. lucifera (Devillers-Tersch. & Devillers) Kreutz	0	0	0	0	0	0	0	0	0	0	0	0	0	0	0	0	0	0	0	0	0	0	0	0	0	0	0	0	0	0	0	0
G	N	Ophrys garganica (Danesch)Danesch	0	0	0	0	0	0	0	0	0	0	0	0	0	0	0	0	1	0	0	0	0	0	0	0	0	0	0	0	0	0	0	0
G	N	Ophrys holoserica (Brum. F.) Greuter subsp. holoserica	1	0	0	0	0	0	0	0	0	0	0	0	0	0	0	0	1	0	0	0	0	0	0	0	0	0	0	0	0	0	0	0
G	N	Ophrys holoserica (Brum. F.) Greuter subsp. parvimaculata (Danesch)Danesch	0	0	0	0	0	0	0	0	0	0	0	0	0	0	0	0	1	0	0	0	0	0	0	0	0	0	0	0	0	0	0	0
G	N	Ophrys incubacea Bianca	1	0	0	0	1	0	0	0	0	0	0	0	0	0	0	0	1	0	0	0	0	0	0	0	0	0	0	0	0	0	0	0
G	N	Ophrys lutea Cav. subsp. minor (Tod.) O. & E. Danesch	1	0	0	0	0	0	0	0	0	0	0	0	0	1	0	0	1	0	0	0	0	0	0	0	0	0	0	0	0	1	0	0
G	N	Ophrys saratoi E.G.Camus	0	0	0	0	0	0	0	0	0	0	0	0	0	0	0	0	1	0	0	0	0	0	0	0	0	0	0	0	0	0	0	0
G	N	Ophrys speculum Link	0	0	0	0	0	0	0	0	0	0	0	0	0	0	0	0	0	0	0	0	1	0	0	0	0	0	0	0	0	0	0	0
G	N	Ophrys sphegodes Mill. s.l.	1	0	0	0	1	0	0	0	1	0	1	0	0	0	0	0	1	0	0	0	1	0	0	0	1	0	0	0	0	0	0	0
G	N	Ophrys tenthredinifera Willd.	1	0	0	0	1	0	0	0	0	0	0	0	0	0	0	0	1	0	1	0	1	0	0	0	0	0	0	0	0	0	0	0
G	N	Ophrys vernixia Brot. Subsp. ciliata (Biv.) Del Prete	1	0	0	0	0	0	0	0	0	0	0	0	0	0	0	0	1	0	0	0	0	0	0	0	0	0	0	0	0	0	0	0
H	N	Opopanax chironium (L.) W.D.J. Koch	1	0	0	0	1	0	0	0	0	0	0	0	0	0	0	0	0	0	0	0	0	0	0	0	0	0	0	0	0	0	0	0
P	A	Opuntia dillenii (Ker-Gawl.) Haw.	0	0	0	0	0	0	0	0	0	0	0	0	0	0	0	0	0	0	0	0	0	0	0	0	1	0	0	0	0	0	0	0
P	A	Opuntia elatior Mill.	0	0	0	0	0	0	0	0	0	0	0	0	0	0	0	0	0	0	0	0	1	0	0	0	0	0	0	0	0	0	0	0
P	A	Opuntia ficus-indica (L.) Mill.	0	0	0	0	0	0	0	0	0	0	0	1	0	0	0	0	1	0	0	0	1	0	0	0	0	0	0	0	1	0	0	0
P	A	Opuntia leucothrica DC.	0	0	1	0	1	0	0	0	1	1	0	0	0	1	0	0	0	0	1	0	1	0	0	1	1	1	0	0	0	1	0	0
P	A	Opuntia monacantha (Willd.) Haw.	0	0	0	0	1	0	0	0	0	0	0	0	0	0	0	0	0	0	1	0	1	0	0	1	0	0	0	1	0	1	0	0
P	A	Opuntia phaeacantha Engelm.	0	0	0	0	0	0	0	0	0	0	0	0	0	0	0	0	0	0	0	0	0	0	0	1	0	0	0	0	0	0	0	0
P	A	Opuntia stricta (Haw.) Haw.	0	0	0	0	0	0	0	0	0	0	0	0	0	1	0	0	0	0	1	0	0	0	0	0	1	0	0	0	0	0	0	0
G	N	Orchis anthropophora (L.) All.	1	0	0	0	1	0	0	0	1	0	1	0	0	0	0	0	1	0	0	0	1	0	0	0	1	0	0	0	0	0	0	0
G	N	Orchis italica Poir.	1	0	0	0	0	0	0	0	0	0	0	0	0	0	0	0	1	0	0	0	0	0	0	0	0	0	0	0	0	0	0	0
G	N	Orchis laxiflora Poir.	0	0	0	0	0	0	0	0	0	0	0	0	0	0	0	0	1	0	0	0	0	0	0	0	0	0	0	0	0	0	0	0
G	N	Orchis mascula (L.) L. subsp. mascula	0	0	0	0	1	0	0	0	0	0	0	0	0	0	0	0	0	0	0	0	1	0	0	0	0	0	0	0	0	0	0	0
G	N	Orchis pauciflora Ten.	1	0	0	0	1	0	0	0	0	0	0	0	0	0	0	0	1	0	0	0	0	0	0	0	0	0	0	0	0	0	0	0
G	N	Orchis provincialis Balb. ex Lam. & DC.	1	0	1	0	1	0	0	0	0	0	0	0	0	0	0	0	1	0	1	0	1	0	0	0	0	0	0	0	0	0	0	0
G	N	Orchis purpurea Huds.	0	0	0	0	1	0	0	0	0	0	0	0	0	0	0	0	1	0	0	0	0	0	0	0	1	0	0	0	0	0	0	0
G	N	Orchis simia Lam.	0	0	0	0	0	0	0	0	0	0	0	0	0	0	0	0	1	0	0	0	0	0	0	0	0	0	0	0	0	0	0	0
H	N	Origanum vulgare L. subsp. vulgare	0	0	0	0	1	0	0	0	0	0	0	0	0	0	0	0	0	0	0	0	0	0	0	0	0	0	0	0	0	0	0	0
T	N	Orlaya daucoides (L.) Greuter	1	0	0	0	1	0	0	0	0	0	0	0	0	0	0	0	0	0	0	0	0	0	0	0	0	0	0	0	0	0	0	0
T	N	Orlaya grandiflora (L.) Hoffm.	0	0	0	0	1	0	0	0	0	0	0	0	0	0	0	0	0	0	0	0	0	0	0	0	0	0	0	0	0	0	0	0
G	N	Ornithogalum collinum Guss.	0	0	0	0	1	0	0	0	0	0	0	0	0	0	0	0	0	0	0	0	1	0	0	0	0	0	0	0	0	0	0	0
G	N	Ornithogalum comosum L.	1	0	0	0	1	0	0	0	0	0	0	0	0	0	0	0	0	0	0	0	0	0	0	0	0	0	0	0	0	0	0	0
G	N	Ornithogalum excapum Ten.	1	0	0	0	0	0	0	0	0	0	0	0	0	0	0	0	0	0	0	0	0	0	0	0	0	0	0	0	0	0	0	0
G	N	Ornithogalum gussonei Ten.	1	0	0	0	0	0	0	0	0	0	0	0	0	0	0	0	0	0	0	0	1	0	0	0	0	0	0	0	0	0	0	0
G	N	Ornithogalum orthophyllum	1	0	0	0	0	0	0	0	0	0	0	0	0	0	0	0	1	0	0	0	0	0	0	0	0	0	0	0	0	0	0	0
G	N	Ornithogalum umbellatum L.	1	0	0	0	1	0	0	0	0	0	0	0	0	0	0	0	1	0	0	0	1	0	0	0	0	0	0	0	0	0	0	0
T	N	Ornithopus compressus L.	1	0	1	0	1	0	0	0	1	1	0	1	0	0	0	0	1	0	1	0	1	0	0	0	1	1	0	1	0	0	0	0
T	N	Ornithopus perpusillus L.	0	0	0	0	1	0	0	0	0	0	0	0	0	0	0	0	0	0	0	0	0	0	0	0	0	0	0	0	0	0	0	0
T	N	Ornithopus pinnatus (Mill.) Druce	0	0	1	0	1	0	0	0	1	1	0	1	0	0	0	0	0	0	1	0	1	0	0	0	1	1	0	1	0	0	0	0
T	N	Orobanche alba Stephan ex Willd.	0	0	0	0	1	0	0	0	0	0	0	0	0	0	0	0	1	0	0	0	0	0	0	0	0	0	0	0	0	0	0	0
T	N	Orobanche amethystea Thuill. subsp. amethystea	0	0	0	0	1	0	0	0	0	0	0	0	0	0	0	0	0	0	0	0	0	0	0	0	0	0	0	0	0	0	0	0
T	N	Orobanche artemisiae-campestris Gaudin	0	0	0	0	1	0	0	1	0	0	0	0	0	0	0	0	0	0	0	0	0	0	0	0	0	1	0	0	0	0	0	0
T	N	Orobanche caryophyllacea Sm.	0	0	0	0	0	0	0	0	0	0	0	0	0	0	0	0	1	0	0	0	0	0	0	0	1	0	0	0	0	0	0	0
T	N	Orobanche crenata Forssk.	0	0	0	0	1	0	0	0	0	0	0	0	0	1	0	0	0	0	0	0	0	0	0	0	0	0	0	0	0	1	0	0
T	N	Orobanche fuliginosa Jord. (litorea Guss.)	0	0	0	0	1	0	0	0	0	0	0	0	0	0	0	0	0	0	1	0	0	0	0	0	0	0	0	0	0	0	0	0
T	N	Orobanche gracilis Sm.	0	0	0	0	1	0	0	0	0	0	0	0	0	0	0	0	1	0	0	0	0	0	0	0	0	0	0	0	0	0	0	0
T	N	Orobanche hederae Duby	0	0	0	0	1	0	0	0	0	1	0	0	0	0	0	0	0	0	0	0	1	0	0	0	0	1	0	0	0	0	0	0
T	N	Orobanche lavandulacea Rchb.	1	0	0	0	1	0	0	0	1	0	1	0	0	0	0	0	1	0	0	0	1	0	0	0	0	0	0	0	0	0	0	0
T	N	Orobanche minor Sm.	1	1	1	1	1	0	0	1	1	1	0	1	0	1	0	1	1	0	1	0	1	0	0	1	1	1	0	1	1	1	0	0
T	N	Orobanche mutelii F.W. Schultz	1	0	1	0	1	0	0	0	0	1	0	1	0	1	0	0	1	0	1	0	1	0	0	0	0	1	0	0	0	1	0	0
T	N	Orobanche pubescens d'Urv.	0	0	0	0	0	0	0	0	0	0	0	0	0	0	0	0	1	0	0	0	0	0	0	0	1	0	0	0	0	0	0	0
T	N	Orobanche purpurea Jacq.	0	0	1	0	0	0	0	0	0	0	0	0	0	0	0	0	0	0	0	0	0	0	0	0	0	0	0	0	0	0	0	0
T	N	Orobanche ramosa L.	0	0	0	0	0	0	0	0	0	0	0	0	0	1	0	0	0	0	0	0	0	0	1	0	0	0	0	0	0	1	0	0
T	N	Orobanche rapum-genistae Thuill. subsp. rapum-genistae	1	0	0	0	0	0	0	0	0	0	0	0	0	0	0	0	1	0	0	0	1	0	0	0	0	0	0	0	0	0	0	0
G	N	Osmunda regalis L.	0	0	0	0	1	0	0	0	1	0	0	1	0	0	0	0	0	0	0	0	1	0	0	0	1	0	0	1	0	0	0	0
H	A	Osteospermum ecklonis (DC.) Norl.	0	0	0	0	0	0	0	0	0	0	0	0	0	0	0	0	0	0	0	0	1	0	0	1	1	0	0	0	0	0	0	0
P	N	Ostrya carpinifolia Scop.	1	0	0	0	1	0	0	0	0	0	0	0	0	0	0	0	1	0	0	0	1	0	0	0	0	0	0	0	0	0	0	0
P	N	Osyris alba L.	1	0	1	0	1	0	0	0	0	1	0	0	0	1	0	0	1	0	1	0	1	0	0	0	0	1	0	0	0	1	0	0
H	A	Oxalis articulata Savigny	0	0	0	0	0	0	0	0	0	0	0	0	0	0	0	0	0	0	1	0	1	0	0	0	1	1	0	1	0	1	0	0
H	A	Oxalis bowiei Herb. ex Lindl.	0	0	0	0	0	0	0	0	0	0	0	0	0	0	0	0	0	0	0	0	1	0	0	0	0	0	0	0	0	0	0	0
Ch	N	Oxalis corniculata L.	1	0	0	0	1	0	0	0	1	1	0	1	0	0	0	0	1	0	0	0	1	0	0	0	1	1	0	1	0	1	0	0
H	A	Oxalis debilis Jacq.	0	0	0	0	0	0	0	0	0	0	0	0	0	0	0	0	0	0	0	0	1	0	0	0	0	0	0	0	0	0	0	0
H	A	Oxalis dillenii Jacq.	0	0	0	0	0	0	0	0	0	0	0	0	0	0	0	0	0	0	0	0	1	0	0	1	0	0	0	0	0	0	0	0
H	A	Oxalis latifolia Kunth	0	0	0	0	0	0	0	0	0	0	0	0	0	0	0	0	0	0	0	0	1	0	0	0	1	0	0	0	0	0	0	0
G	A	Oxalis pes-caprae L.	0	0	0	0	0	0	0	0	0	0	0	0	0	0	0	0	1	0	1	0	1	0	0	1	1	1	0	1	0	1	0	0
G	A	Oxalis purpurata Jacq.	0	0	0	0	0	0	0	0	0	0	0	0	0	0	0	0	1	0	0	0	0	0	0	0	0	0	0	0	0	0	0	0
P	N	Paliurus spina-christi Mill.	1	0	0	0	1	0	0	0	0	0	0	0	0	0	0	0	1	0	0	0	1	0	0	0	0	0	0	0	0	0	0	0
H	N	Pallenis maritima (L.) Greuter	1	0	0	0	1	0	0	0	0	0	0	0	0	0	0	0	0	0	0	0	0	0	0	0	0	0	0	0	0	0	0	0
T	N	Pallenis spinosa (L.) Cass. subsp. spinosa	1	0	0	0	1	0	0	0	1	1	0	1	1	1	0	0	1	0	0	0	1	0	0	1	0	1	0	0	0	1	0	0
G	N	Pancratium illyricum L.	0	0	1	0	0	0	0	0	0	0	0	0	0	0	0	0	0	0	1	0	1	0	0	0	0	0	0	0	0	0	0	0
G	N	Pancratium maritimum L.	1	0	0	0	1	0	0	0	1	0	0	0	0	1	0	1	1	0	0	0	1	0	0	0	1	0	0	0	0	1	0	0
G	N	Panicum repens L.	0	0	0	0	1	0	0	0	0	0	0	0	0	0	0	0	1	0	0	0	1	0	0	0	0	0	0	0	0	0	0	0
T	N	Papaver argemone L. subsp. argemone	0	0	0	0	1	0	0	0	0	0	0	0	0	0	0	0	0	0	1	0	0	0	0	0	0	0	0	0	0	0	0	0
T	N	Papaver dubium L. subsp. dubium	0	0	1	0	1	0	0	1	1	0	0	0	0	1	0	0	0	0	1	0	0	0	0	1	1	1	0	0	0	1	0	0
T	N	Papaver hybridum L.	1	0	1	0	1	0	0	0	1	1	0	0	0	1	0	0	0	0	1	0	1	0	0	1	0	0	0	1	0	0	0	0
T	N	Papaver pinnatifidum Moris	0	0	0	0	0	0	0	0	0	0	0	0	0	1	0	0	1	0	0	0	0	0	0	0	0	0	0	0	0	1	0	0
T	N	Papaver rhoeas L. subsp. rhoeas	1	0	1	0	1	0	0	1	1	1	1	1	1	1	0	1	1	0	1	0	1	0	0	1	1	1	0	1	0	1	0	0
T	N	Papaver setigerum DC.	1	0	1	0	1	0	0	1	1	1	0	0	0	0	0	0	1	0	0	0	1	0	0	0	1	1	0	0	0	1	0	0
T	N	Papaver somniferum L.	0	0	0	1	1	0	0	0	0	0	0	1	0	1	0	0	1	0	0	0	0	0	0	1	0	0	0	1	0	1	0	0
T	A	Parapholis filiformis (Roth) C.E. Hubb.	1	0	0	0	1	0	0	0	0	0	0	0	0	0	0	0	1	0	0	0	1	0	0	0	0	0	0	0	0	0	0	0
T	N	Parapholis incurva (L.) C.E. Hubb.	1	0	1	0	1	0	0	1	1	1	1	0	0	1	1	1	1	0	1	1	1	0	1	1	1	1	1	0	0	1	0	0
P	A	Paraserianthes lophantha (Willd.) I.C. Nielsen	0	0	0	0	0	0	0	0	0	0	0	0	0	0	0	0	0	0	1	0	1	0	0	0	0	0	0	0	0	0	0	0
T	N	Parentucellia latifolia (L.) Caruel	1	0	1	0	1	0	0	0	0	0	0	1	0	1	0	0	1	0	1	0	1	0	0	0	0	0	0	0	0	1	0	0
T	N	Parentucellia viscosa (L.) Caruel	1	0	0	0	1	0	0	0	0	0	0	0	0	1	0	0	1	0	0	0	1	0	0	1	1	1	0	0	0	1	0	0
H	N	Parietaria judaica L.	1	1	1	1	1	0	1	1	1	1	1	1	1	1	0	1	1	1	1	1	1	0	1	1	1	1	1	1	1	1	0	0
T	N	Parietaria lusitanica L. subsp. lusitanica	1	0	0	0	1	0	0	1	1	0	0	0	0	1	0	0	1	0	0	0	0	0	0	1	1	0	0	1	0	1	0	0
H	N	Parietaria officinalis L.	0	0	0	0	1	0	0	0	0	1	0	1	0	0	0	0	0	0	0	0	1	0	0	0	0	0	0	1	0	0	0	0
H	N	Paronychia argentea Lam.	0	0	0	0	1	0	0	0	0	0	0	0	0	0	0	0	0	0	0	0	0	0	0	0	0	0	0	0	0	0	0	0
T	N	Paronychia echinulata Chater	0	0	1	0	1	0	0	0	1	0	0	1	0	0	0	0	0	0	1	0	1	0	0	0	1	0	0	1	0	0	0	0
P	A	Parthenocissus quinquefolia (L.) Planch.	0	0	0	0	0	0	0	0	0	0	0	0	0	0	0	0	0	0	0	0	1	0	0	1	1	1	0	0	0	1	0	0
H	A	Paspalum dilatatum Poir.	0	0	0	0	0	0	0	0	0	0	0	0	0	0	0	0	1	0	0	0	1	0	0	0	0	0	0	0	0	0	0	0
H	A	Paspalum distichum L.	0	0	0	0	1	0	0	0	0	0	0	0	0	0	0	0	0	0	1	0	1	0	0	0	1	1	0	0	0	0	0	0
P	A	Passiflora caerulea L.	0	0	0	0	0	0	0	0	0	0	0	0	0	0	0	0	0	0	1	0	1	0	0	0	0	0	0	0	0	0	0	0
H	A	Pelargonium zonale (L.) L'Hér.	0	0	0	0	0	0	0	0	0	0	0	0	0	0	0	0	0	0	1	0	1	0	0	1	1	0	0	0	0	1	0	0
H	A	Pennisetum villosum R. Br. ex Fresen.	0	0	0	0	0	0	0	0	0	0	0	0	0	0	0	0	0	0	0	0	1	0	0	0	0	0	0	0	0	0	0	0
T	N	Peplis portula L.	0	0	0	0	1	0	0	0	0	0	0	0	0	0	0	0	0	0	0	0	0	0	0	0	0	0	0	0	0	0	0	0
P	N	Periploca graeca L.	0	0	0	0	0	0	0	0	0	0	0	0	0	0	0	0	0	0	0	0	0	0	0	0	0	0	0	0	0	1	0	0
T	N	Persicaria hydropiper (L.) Delarbre	0	0	0	0	1	0	0	0	0	0	0	0	0	0	0	0	0	0	0	0	1	0	0	0	0	0	0	0	0	0	0	0
T	N	Persicaria lapathifolia (L.) Delarbre subsp. lapathifolia	0	0	1	0	1	0	0	0	0	0	0	0	0	0	0	0	0	0	0	0	0	0	0	0	0	1	0	0	0	0	0	0
T	N	Persicaria maculosa (L.) Gray	1	0	0	0	1	0	0	0	1	0	0	0	0	0	0	0	1	0	0	0	0	0	0	0	1	0	0	0	0	0	0	0
H	N	Petrorhagia dubia (Raf.) G. López & Romo	1	0	1	0	1	0	0	1	0	1	0	1	1	1	0	0	1	0	1	0	1	0	0	1	0	1	0	1	0	1	0	0
T	N	Petrorhagia prolifera (L.) P.W. Ball & Heywood	1	0	1	0	1	0	0	0	1	1	0	0	1	1	0	0	1	0	1	0	1	0	0	0	1	1	0	0	1	1	0	0
T	N	Petrorhagia saxifraga	1	0	0	0	1	0	0	0	0	0	0	0	0	1	0	1	1	0	0	0	1	0	0	0	0	0	0	0	0	1	0	0
H	N	Peucedanum cervaria (L.) Lapeyr.	1	0	0	0	0	0	0	0	0	0	0	0	0	0	0	0	0	0	0	0	0	0	0	0	0	0	0	0	0	0	0	0
H	A	Phacelia tanacetifolia Benth.	0	0	0	0	0	0	0	0	0	0	0	0	0	0	0	0	0	0	0	0	0	0	0	0	0	1	0	0	0	0	0	0
Ch	N	Phagnalon rupestre (L.) DC. subsp. rupestre	0	0	0	0	0	0	0	0	0	0	0	0	0	0	0	0	0	0	1	0	1	0	0	0	0	0	0	0	0	0	0	0
Ch	N	Phagnalon saxatile (L.) Cass.	1	0	1	0	1	0	0	0	1	1	0	0	1	0	0	0	1	0	1	0	1	0	0	1	1	1	0	0	1	0	0	0
Ch	N	Phagnalon sordidum (L.) Rchb.	1	0	1	0	1	0	0	0	0	0	1	0	0	1	0	0	1	0	0	0	0	0	0	0	0	0	0	0	0	1	0	0
H	N	Phalaris aquatica L.	1	0	0	0	1	0	0	0	1	0	0	0	0	0	0	0	1	0	0	0	1	0	0	0	0	0	0	0	0	0	0	0
T	N	Phalaris brachystachys Link	1	0	1	0	1	0	0	1	0	0	0	0	0	0	0	0	1	0	0	0	1	0	0	1	1	1	0	1	0	0	0	0
H	N	Phalaris caerulescens Desf.	1	0	0	0	1	0	0	1	0	0	0	0	0	0	0	0	1	0	0	0	0	0	0	1	0	1	0	0	0	0	0	0
T	A	Phalaris canariensis L.	0	0	0	0	1	0	0	0	0	0	0	0	0	1	0	0	0	0	0	0	0	0	0	0	0	0	0	0	0	0	0	0
T	N	Phalaris minor Retz.	1	0	1	0	1	0	0	0	1	1	0	0	0	1	0	0	1	0	0	0	0	0	0	1	0	0	0	0	0	0	0	0
T	N	Phalaris paradoxa L.	1	0	0	0	1	0	0	1	1	0	0	0	0	0	0	0	1	0	0	0	0	0	0	1	0	0	0	1	0	0	0	0
T	N	Phedimus stellatus (L.) Raf.	1	0	1	0	1	0	0	1	1	1	0	1	0	1	0	1	0	0	1	0	1	0	0	1	1	0	0	1	0	1	0	1
P	N	Phillyrea angustifolia L.	1	0	1	1	1	0	0	1	1	1	1	1	0	1	0	0	1	0	1	1	1	0	0	1	1	1	1	1	0	1	0	0
P	N	Phillyrea latifolia L.	1	0	1	0	1	0	0	1	1	1	1	0	0	1	0	0	1	0	1	0	1	0	0	1	1	1	1	1	0	1	0	0
T	N	Phleum arenarium L. subsp. caesium H. Scholz	0	0	0	0	1	0	0	0	0	1	0	0	0	0	0	0	0	0	0	0	0	0	0	0	0	0	0	0	0	0	0	0
H	N	Phleum pratense L.	1	0	0	0	0	0	0	0	0	0	0	0	0	0	0	0	1	0	0	0	1	0	0	0	0	0	0	0	0	0	0	0
T	N	Phleum subulatum (Savi) Asch. & Graebn.	1	0	0	0	1	0	0	1	0	0	0	0	0	0	0	0	1	0	0	0	0	0	0	0	1	0	0	0	0	0	0	0
G	N	Phragmites australis (Cav.) Trin. ex Steud.	1	0	1	0	1	0	0	0	1	0	0	1	0	1	0	0	1	0	1	0	1	0	0	0	1	0	0	0	0	1	0	0
H	N	Phyllitis scolopendrium (L.) Newman subsp. scolopendrium	0	0	0	0	1	0	0	0	0	1	0	0	0	0	0	0	0	0	0	0	1	0	0	0	0	0	0	0	0	0	0	0
G	A	Phytolacca americana L.	0	0	0	0	1	0	0	0	1	0	0	0	0	0	0	0	1	0	0	0	1	0	0	0	1	1	0	1	0	0	0	0
H	N	Picris hieracioides L. s.l.	1	0	0	0	1	0	0	1	1	0	0	0	0	0	0	0	1	0	0	0	1	0	0	1	0	0	0	0	0	0	0	0
H	N	Pimpinella peregrina L.	1	0	0	0	1	0	0	1	1	0	0	0	0	0	0	0	0	0	0	0	0	0	0	0	0	0	0	0	0	0	0	0
H	N	Pimpinella saxifraga L.	1	0	0	0	1	0	0	0	0	0	0	0	0	0	0	0	0	0	0	0	1	0	0	0	0	0	0	0	0	0	0	0
Ch	N	Pimpinella tragium Vill.	1	0	0	0	0	0	0	0	0	0	0	0	0	0	0	0	0	0	0	0	0	0	0	0	0	0	0	0	0	0	0	0
P	A	Pinus canariensis C. Sm.	0	0	0	0	0	0	0	0	0	0	0	0	0	0	0	0	0	0	0	0	1	0	0	0	1	0	0	0	0	0	0	0
P	N	Pinus halepensis Mill.	0	0	1	0	0	0	0	0	0	1	0	0	0	1	0	0	1	0	1	0	1	0	0	1	1	1	1	1	0	1	0	0
P	N	Pinus nigra J.F. Arnold s.l.	0	0	0	0	0	0	0	0	0	0	0	0	0	0	0	0	0	0	0	0	1	0	0	0	0	0	0	0	0	0	0	0
P	N	Pinus pinaster Aiton subsp. pinaster	1	0	1	0	1	0	0	0	0	1	0	0	0	1	0	0	1	0	1	0	1	0	0	0	1	1	0	0	0	1	0	0
P	N	Pinus pinea L.	1	0	1	0	1	0	0	0	1	1	0	0	0	1	0	0	1	0	1	0	1	0	0	0	1	1	0	1	0	1	0	0
P	A	Pinus radiata D. Don	0	0	0	0	0	0	0	0	0	0	0	0	0	0	0	0	0	0	0	0	1	0	0	0	0	0	0	0	0	0	0	0
H	N	Piptatherum miliaceum (L.) Coss. subsp. thomasii (Duby) Freitag	1	0	1	0	1	0	0	1	1	1	1	0	1	1	0	1	1	0	1	0	1	0	0	1	1	1	1	1	1	1	0	1
P	N	Pistacia lentiscus L.	1	0	1	1	1	0	0	1	1	1	1	1	0	1	0	1	1	0	1	1	1	0	1	1	1	1	1	1	1	1	0	1
P	N	Pistacia terebinthus L. subsp. terebinthus	1	0	0	0	1	0	0	0	0	0	0	0	0	0	0	0	0	0	0	0	1	0	0	0	0	0	0	0	0	0	0	0
T	N	Pisum sativum L. subsp. biflorum (Raf.) Soldano	1	1	1	0	1	0	0	0	1	1	0	1	1	1	0	1	1	1	1	0	1	0	0	0	1	1	0	0	1	1	0	0
T	A	Pisum sativum L. subsp. sativum	1	0	1	0	0	0	0	0	1	0	0	0	0	1	0	0	0	0	0	0	0	0	0	0	1	0	0	0	0	1	0	0
P	A	Pittosporum tobira (Thunb.) W.T. Aiton	0	0	0	0	0	0	0	0	0	0	0	0	0	0	0	0	0	0	1	0	1	0	0	1	1	0	0	0	0	0	0	0
Ch	N	Plantago afra L. subsp. afra	1	0	1	0	1	0	0	0	1	1	0	1	0	1	0	1	1	0	1	0	1	0	0	1	1	1	0	0	0	1	0	0
T	N	Plantago arenaria Waldst.& Kit.	1	0	0	0	0	0	0	0	0	0	0	0	0	0	0	0	1	0	0	0	0	0	0	0	0	0	0	0	0	0	0	0
T	N	Plantago bellardii All.	1	0	1	0	1	0	0	1	1	1	0	1	0	1	0	0	1	0	1	0	1	0	0	0	1	1	0	1	0	1	0	0
H	N	Plantago cornutii Gouan	0	0	0	0	0	0	0	0	0	0	0	1	0	0	0	0	0	0	0	0	0	0	0	0	0	0	0	1	0	0	0	0
T	N	Plantago coronopus L. subsp. coronopus	1	0	1	0	1	0	0	0	1	1	0	1	0	1	0	0	1	0	1	0	1	0	0	0	1	1	0	1	0	1	0	0
T	N	Plantago lagopus L.	0	0	0	0	0	0	0	1	1	0	0	0	0	0	0	0	0	0	1	0	0	0	0	1	0	0	0	0	0	1	0	0
H	N	Plantago lanceolata L.	1	0	1	0	1	0	0	1	1	1	0	1	0	1	0	0	1	0	1	0	1	0	0	1	1	1	1	0	1	1	0	0
H	N	Plantago macrorrhiza Poir.	0	0	0	0	0	0	0	0	0	0	0	0	0	1	0	0	0	0	1	0	0	0	0	0	0	0	0	0	0	1	0	0
H	N	Plantago major L. s.l.	1	0	1	0	1	0	0	0	1	0	0	0	0	0	0	0	1	0	1	0	1	1	0	0	1	0	0	0	0	0	0	0
Ch	N	Plantago subulata L. subsp. subulata	0	0	0	0	1	0	0	0	0	0	0	0	0	0	0	0	0	0	0	0	0	0	0	0	0	0	0	0	0	0	0	0
T	N	Plantago weldenii Rchb.	0	0	0	0	0	0	0	0	1	1	0	0	0	1	0	0	0	0	1	0	0	0	0	0	1	1	0	1	0	1	0	0
G	N	Platanthera bifolia (L.) Rich.	1	0	0	0	0	0	0	0	0	0	0	0	0	0	0	0	1	0	0	0	0	0	0	0	0	0	0	0	0	0	0	0
G	N	Platanthera chlorantha (Custer) Rchb.	1	0	0	0	1	0	0	0	0	0	0	0	0	0	0	0	1	0	0	0	1	0	0	0	0	0	0	0	0	0	0	0
Ch	N	Plumbago europaea L.	1	0	0	0	1	0	0	0	1	0	0	0	0	0	0	0	1	0	1	0	1	0	0	1	1	0	0	0	0	0	0	0
T	N	Poa annua L.	1	0	1	0	1	0	0	1	1	1	0	1	0	1	0	0	1	0	1	0	1	0	0	1	1	1	0	0	0	1	0	0
H	N	Poa bulbosa L.	1	0	1	0	1	0	0	0	1	0	0	1	0	1	0	0	1	0	1	0	1	0	0	0	1	1	0	1	0	1	0	0
T	N	Poa infirma Kunth	0	0	0	0	0	0	0	0	0	0	0	0	0	0	0	0	0	0	0	0	0	0	0	0	0	1	0	0	0	0	0	0
H	N	Poa nemoralis L. subsp. nemoralis	0	0	0	0	0	0	0	0	0	1	0	0	0	0	0	0	0	0	0	0	0	0	0	0	0	0	0	0	0	0	0	0
H	N	Poa perligularis (H. Scholz) H. Scholz	0	0	0	0	0	0	0	0	0	0	0	0	0	0	0	0	0	0	0	0	1	0	0	0	0	0	0	0	0	0	0	0
H	N	Poa pratensis L.	1	0	0	0	1	0	0	0	0	1	0	0	0	0	0	0	1	0	0	0	0	0	0	0	0	0	0	0	0	0	0	0
H	N	Poa sylvicola Guss.	1	0	1	0	1	0	0	0	1	1	0	0	0	1	0	0	1	0	1	0	1	0	0	0	1	1	0	0	0	0	0	0
H	N	Poa trivialis L.	1	0	0	0	0	0	0	0	0	0	0	1	0	0	0	0	1	0	0	0	1	0	0	0	0	0	0	1	0	0	0	0
H	N	Podospermum laciniatum (L.) DC.	1	0	0	0	0	0	0	0	0	0	0	0	0	0	0	0	0	0	0	0	0	0	0	0	0	0	0	0	0	0	0	0
T	N	Polycarpon tetraphyllum (L.) L. s.l.	1	0	1	0	1	0	0	1	0	0	0	0	0	1	0	0	0	0	1	0	1	0	0	1	0	0	0	0	0	1	0	0
T	N	Polycnemum arvense L.	0	0	1	0	1	0	0	0	1	0	0	0	0	0	0	0	0	0	0	0	1	0	0	0	0	0	0	0	0	0	0	0
H	N	Polygala flavescens DC.	1	0	0	0	1	0	0	0	0	0	0	0	0	0	0	0	1	0	0	0	0	0	0	0	0	0	0	0	0	0	0	0
T	N	Polygala monspeliaca L.	1	0	0	0	1	0	0	0	1	0	0	0	0	1	0	0	1	0	0	0	1	0	0	0	0	0	0	0	0	0	0	0
H	N	Polygala vulgaris L. subsp. vulgaris	1	0	0	0	1	0	0	0	0	0	0	0	0	0	0	0	0	0	0	0	1	0	0	0	0	0	0	0	0	0	0	0
G	N	Polygonatum odoratum (Mill.) Druce	1	0	0	0	0	0	0	0	0	0	0	0	0	0	0	0	0	0	0	0	0	0	0	0	0	0	0	0	0	0	0	0
G	N	Polygonatum verticillatum (L.) All.	0	0	0	0	1	0	0	0	0	0	0	0	0	0	0	0	0	0	0	0	1	0	0	0	0	0	0	0	0	0	0	0
T	N	Polygonum arenastrum Boreau subsp. arenastrum	0	0	1	0	1	0	0	0	0	0	0	0	0	0	0	0	0	0	1	0	1	0	0	0	0	1	0	0	0	0	0	0
T	N	Polygonum aviculare L. s.l.	1	0	1	0	1	0	0	1	1	1	0	1	0	1	0	0	1	0	1	0	0	0	0	1	1	1	1	0	0	1	0	0
T	N	Polygonum bellardii All.	0	0	1	0	0	0	0	0	0	0	0	0	0	0	0	0	0	0	1	0	0	0	0	0	0	0	0	0	0	0	0	0
Ch	N	Polygonum maritimum L.	1	0	1	0	1	0	0	0	1	0	0	1	0	1	0	0	0	0	0	0	1	0	0	0	1	0	0	0	0	0	0	0
Ch	N	Polygonum romanum Jacq.	0	0	0	0	0	0	0	0	0	0	0	0	0	0	0	0	1	0	0	0	0	0	0	0	0	0	0	0	0	0	0	0
P	N	Polygonum scoparium Req. ex Loisel.	0	0	1	0	0	0	0	0	0	0	0	0	0	0	0	0	0	0	0	0	0	0	0	0	0	0	0	0	0	0	0	0
H	N	Polypodium cambricum L.	1	0	1	0	1	0	0	1	1	1	0	1	0	1	0	0	1	0	1	0	1	0	0	0	1	1	0	1	0	1	0	0
H	N	Polypodium interjectum Shivas	0	0	0	0	1	0	0	0	0	0	0	0	0	0	0	0	1	0	0	0	1	0	0	0	0	0	0	0	0	0	0	0
H	N	Polypodium vulgare L.	0	0	0	0	0	0	0	0	0	0	0	1	0	0	0	0	0	0	0	0	0	0	0	0	0	0	0	1	0	0	0	0
T	N	Polypogon maritimus Willd.	0	0	1	1	1	0	0	0	0	1	0	1	0	0	0	0	0	0	0	0	0	0	0	0	0	0	0	1	0	0	0	0
T	N	Polypogon monspeliensis (L.) Desf.	1	0	0	0	1	0	0	0	1	0	0	0	0	0	0	0	1	0	0	0	0	0	0	0	0	0	0	1	0	0	0	0
T	N	Polypogon subspathaceus Req.	0	0	1	0	1	0	0	1	1	0	0	0	0	1	0	0	0	0	1	0	1	0	0	1	1	1	0	1	0	1	0	0
H	N	Polypogon viridis (Gouan) Breistr.	1	0	1	0	1	0	0	0	1	1	0	1	0	1	0	0	0	0	1	0	1	0	0	0	0	0	0	0	0	0	0	0
G	N	Polystichum lonchitis (L.) Roth	1	0	0	0	0	0	0	0	0	0	0	0	0	0	0	0	0	0	0	0	0	0	0	0	0	0	0	0	0	0	0	0
G	N	Polystichum setiferum (Forssk.) T. Moore ex Woyn.	1	0	1	0	1	0	0	0	1	0	0	0	0	0	0	0	0	0	1	0	1	0	0	0	1	0	0	1	0	0	0	0
P	N	Populus alba L.	0	0	0	0	0	0	0	0	0	0	0	0	0	0	0	0	0	0	1	0	1	0	0	0	0	0	0	0	0	0	0	0
P	N	Populus nigra L.	1	0	1	0	1	0	0	0	0	0	0	0	0	0	0	0	1	0	1	0	1	0	0	0	1	0	0	1	0	0	0	0
P	N	Populus tremula L.	1	0	0	0	1	0	0	0	1	0	0	1	0	0	0	0	1	0	0	0	0	0	0	0	0	0	0	1	0	0	0	0
T	A	Portulaca grandiflora Hook.	0	0	0	0	0	0	0	0	0	0	0	0	0	0	0	0	0	0	0	0	0	0	0	0	0	1	0	0	0	0	0	0
T	N	Portulaca oleracea L. s.l.	1	0	1	0	1	0	0	0	1	1	0	1	0	1	0	0	1	0	1	0	1	1	1	1	1	1	1	1	1	1	0	0
T	A	Portulacaria afra Jacq.	0	0	0	0	0	0	0	0	0	0	0	0	0	0	0	0	0	0	0	0	0	0	0	1	1	0	0	1	0	0	0	0
I	N	Potamogeton crispus L.	0	0	1	0	1	0	0	0	0	0	0	0	0	0	0	0	0	0	1	0	1	0	0	0	0	0	0	0	0	0	0	0
I	N	Potamogeton pectinatus L.	1	0	0	0	0	0	0	0	0	0	0	0	0	0	0	0	0	0	0	0	0	0	0	0	0	0	0	0	0	0	0	0
I	N	Potamogeton pusillus L.	1	0	0	0	0	0	0	0	0	0	0	0	0	0	0	0	0	0	0	0	0	0	0	0	0	0	0	0	0	0	0	0
H	N	Potentilla erecta (L.) Rauschel	1	0	0	0	0	0	0	0	0	0	0	0	0	0	0	0	0	0	0	0	0	0	0	0	0	0	0	0	0	0	0	0
H	N	Potentilla hirta L.	1	0	0	0	1	0	0	0	1	0	0	0	0	0	0	0	1	0	0	0	1	0	0	0	0	0	0	0	0	0	0	0
H	N	Potentilla recta L. subsp. recta	1	0	0	0	1	0	0	0	0	0	0	0	0	0	0	0	1	0	0	0	0	0	0	0	0	0	0	0	0	0	0	0
H	N	Potentilla reptans L.	1	0	1	0	1	0	0	0	1	1	0	1	0	0	0	0	0	0	1	0	1	0	0	0	0	1	0	0	0	1	0	0
Ch	N	Prasium majus L.	1	1	0	0	1	0	0	0	1	1	1	0	1	1	0	1	1	1	0	1	1	0	0	1	1	1	1	0	1	1	0	1
H	N	Primula veris L. s.l.	0	0	0	0	1	0	0	0	0	0	0	0	0	0	0	0	0	0	0	0	0	0	0	0	0	0	0	0	0	0	0	0
G	N	Prospero autumnale (L.) Speta subsp. autumnale	1	0	1	0	1	0	0	0	0	0	0	1	0	1	0	0	1	0	1	0	1	0	0	0	0	0	0	0	0	1	0	0
H	N	Prunella laciniata (L.) L.	0	0	1	0	1	0	0	0	0	0	0	0	0	0	0	0	0	0	1	0	1	0	0	0	0	0	0	0	0	0	0	0
H	N	Prunella vulgaris L. subsp. vulgaris	1	0	1	0	1	0	0	0	1	1	0	0	0	0	0	0	1	0	0	0	1	0	0	0	0	1	0	0	0	0	0	0
P	A	Prunus armeniaca L.	0	0	0	0	1	0	0	0	1	0	0	0	0	1	0	0	0	0	1	0	1	0	0	0	1	0	0	1	0	1	0	0
P	N	Prunus avium L. subsp. avium	0	0	1	0	1	0	0	0	0	0	0	0	0	0	0	0	0	0	1	0	1	0	0	0	0	0	0	0	0	0	0	0
P	A	Prunus cerasifera Ehrh.	0	0	0	0	0	0	0	0	0	0	0	0	0	0	0	0	0	0	0	0	0	0	0	0	0	0	0	1	0	0	0	0
P	A	Prunus cerasus L.	1	0	1	0	1	0	0	0	1	0	0	0	0	1	0	0	0	0	1	0	0	0	0	0	1	0	0	0	0	1	0	0
P	A	Prunus domestica L. subsp. domestica	0	0	1	0	1	0	0	0	1	0	0	0	0	0	0	0	0	0	1	0	0	0	0	0	1	0	0	0	0	0	0	0
P	N	Prunus dulcis (Mill.) D.A. Webb	0	0	0	0	1	0	0	0	1	0	0	0	0	0	0	0	1	0	0	0	1	0	0	0	0	0	0	1	0	0	0	0
P	A	Prunus persica (L.) Batsch	0	0	0	0	0	0	0	0	1	0	0	0	0	0	0	0	0	0	0	0	0	0	0	0	0	0	0	0	0	1	0	0
P	N	Prunus spinosa L. subsp. spinosa	1	0	1	0	1	0	0	0	1	0	0	0	0	0	0	0	1	0	1	0	1	0	0	0	0	0	0	0	1	0	0	0
T	N	Pseudorlaya pumila (L.)Grande	1	0	0	0	1	0	0	0	0	0	0	0	0	0	0	0	0	0	0	0	0	0	0	0	0	0	0	0	0	0	0	0
T	N	Psilurus incurvus (Gouan) Schinz & Thell.	0	0	0	0	1	0	0	0	1	0	0	0	0	0	0	0	0	0	0	0	1	0	0	0	1	0	1	0	0	0	0	0
G	N	Pteridium aquilinum (L.) Kuhn subsp. aquilinum	1	0	1	0	1	0	0	0	1	1	0	1	0	1	0	0	1	0	1	0	1	0	0	0	1	1	0	1	0	1	0	0
H	N	Ptilostemon casabonae (L.) Greuter	0	0	0	0	1	0	0	0	0	0	0	0	0	0	0	0	0	0	0	0	0	0	0	0	0	0	0	0	0	0	0	0
Ch	A	Ptilostemon gnaphaloides (Cirillo) Sojak	1	0	0	0	0	0	0	0	0	0	0	0	0	0	0	0	1	0	0	0	0	0	0	0	0	0	0	0	0	0	0	0
H	N	Puccinellia convoluta (Hornem.) Hayek	1	0	0	0	1	0	0	0	0	0	0	0	0	0	0	0	1	0	0	0	0	0	0	0	0	0	0	0	0	0	0	0
H	N	Pulicaria dysenterica (L.) Bernh.	1	0	1	0	1	0	0	0	1	0	0	1	0	0	0	0	1	0	1	0	1	0	0	0	0	0	1	0	0	0	0	0
H	N	Pulicaria odora (L.) Rchb.	1	0	1	0	1	0	0	0	1	1	0	0	1	1	0	0	1	0	1	0	1	0	0	0	1	1	0	0	0	1	0	0
T	N	Pulicaria sicula (L.) Moris	1	0	0	0	1	0	0	0	0	0	0	0	0	0	0	0	0	0	0	0	0	0	0	0	0	0	0	0	0	0	0	0
T	N	Pulicaria vulgaris Gaertn.	0	0	0	0	1	0	0	0	0	0	0	0	0	0	0	0	1	0	0	0	0	0	0	0	0	0	0	0	0	0	0	0
H	N	Pulsatilla vulgaris Mill.	0	0	0	0	1	0	0	0	0	0	0	0	0	0	0	0	0	0	0	0	0	0	0	0	0	0	0	0	0	0	0	0
P	A	Punica granatum L.	1	0	0	0	0	0	0	1	1	1	0	0	0	0	0	0	1	0	0	0	1	0	0	1	1	1	0	1	0	0	0	0
T	N	Pycnocomon rutifolium (Vahl) Hoffmanns. & Link	0	0	0	0	1	0	0	0	0	0	0	0	0	0	0	0	0	0	0	0	1	0	0	0	0	0	0	0	0	0	0	0
P	N	Pyracantha coccinea M. Roem.	0	0	0	0	1	0	0	0	0	0	0	0	0	0	0	0	0	0	0	0	1	0	0	0	0	0	0	0	0	0	0	0
P	N	Pyrus spinosa Forssk.	1	0	1	0	1	0	0	0	1	0	0	0	0	0	0	0	1	0	1	0	1	0	0	0	0	0	0	0	0	0	0	0
P	N	Quercus cerris L.	1	0	1	0	0	0	0	0	1	0	0	0	0	0	0	0	1	0	1	0	1	0	0	0	0	1	0	0	0	0	0	0
P	N	Quercus ilex L. subsp. ilex	1	0	1	0	1	0	0	1	1	1	0	1	0	1	0	0	1	0	1	0	1	0	0	1	1	1	0	1	0	1	0	0
P	N	Quercus petraea (Matt.) Liebl. subsp. petraea	0	0	0	0	0	0	0	0	0	0	0	0	0	0	0	0	0	0	0	0	0	0	0	0	0	0	0	0	0	0	0	0
P	N	Quercus pubescens Willd. subsp. pubescens	1	0	1	0	0	0	0	0	1	0	0	0	0	1	0	0	1	0	1	0	1	0	0	0	1	0	0	0	0	1	0	0
P	N	Quercus robur L. subsp. robur	0	0	0	0	1	0	0	0	0	1	0	0	0	0	0	0	0	0	0	0	1	0	0	0	1	1	0	1	0	0	0	0
P	N	Quercus suber L.	1	0	1	0	1	0	0	0	1	1	0	0	0	0	0	0	1	0	1	0	1	0	0	0	1	1	0	0	0	0	0	0
T	N	Radiola linoides Roth	0	0	1	0	1	0	0	0	0	1	0	1	0	0	0	0	0	0	0	0	1	0	0	0	0	0	0	1	0	0	0	0
I	N	Ranunculus aquatilis L.	1	0	0	0	0	0	0	0	0	0	0	0	0	0	0	0	0	0	0	0	0	0	0	0	0	0	0	0	0	0	0	0
T	N	Ranunculus arvensis L.	1	0	0	0	1	0	0	1	0	1	0	0	0	0	0	0	0	0	1	0	0	0	0	1	0	1	0	0	0	0	0	0
H	N	Ranunculus bulbosus L. subsp. aleae (Willk.) Rouy & Foucaud	1	0	1	0	1	0	0	0	0	1	0	0	0	1	0	0	1	0	1	0	1	0	0	0	0	0	0	0	0	0	0	0
H	N	Ranunculus bullatus	0	0	0	0	0	0	0	0	0	0	0	0	0	1	0	0	0	0	0	0	0	0	0	0	0	0	0	0	0	1	0	0
G	N	Ranunculus ficaria L. s.l.	1	0	1	0	1	0	0	0	1	1	0	0	0	0	0	0	1	0	1	0	1	0	0	0	1	1	0	0	0	0	0	0
H	N	Ranunculus flabellatus Desf.	1	0	1	0	0	0	0	0	1	0	0	0	0	0	0	0	0	0	1	0	0	0	0	0	1	0	0	0	0	0	0	0
H	N	Ranunculus garganicus Ten.	1	0	0	0	1	0	0	0	0	0	0	0	0	0	0	0	1	0	0	0	1	0	0	0	0	0	0	0	0	0	0	0
H	N	Ranunculus macrophyllus Desf.	0	0	0	0	0	0	0	0	0	0	0	0	0	0	0	0	0	0	1	0	0	0	0	0	0	0	0	0	0	0	0	0
H	N	Ranunculus millefoliatus Vahl	0	0	0	0	1	0	0	0	0	0	0	0	0	0	0	0	0	0	0	0	1	0	0	0	0	0	0	0	0	0	0	0
H	N	Ranunculus monspeliacus L. subsp. monspeliacus	0	0	0	0	1	0	0	0	0	0	0	0	0	0	0	0	0	0	0	0	1	0	0	0	0	0	0	0	0	0	0	0
T	N	Ranunculus muricatus L.	1	0	1	0	1	0	0	0	1	1	0	0	0	1	0	0	1	0	0	0	1	0	0	1	1	1	0	0	0	0	0	0
T	N	Ranunculus ophioglossifolius Vill.	1	0	1	0	1	0	0	0	0	0	0	0	0	0	0	0	1	0	0	0	0	0	0	0	0	0	0	0	0	0	0	0
T	N	Ranunculus parviflorus L.	1	0	1	0	1	0	0	1	0	1	0	1	0	0	0	0	0	0	1	0	1	0	0	1	0	1	0	1	0	0	0	0
I	N	Ranunculus peltatus Schrank subsp. baudotii (Godr.) C.D.K. Cook	0	0	1	0	0	0	0	0	0	0	0	0	0	0	0	0	0	0	1	0	0	0	0	0	0	0	0	0	0	0	0	0
Ch	N	Ranunculus repens L.	1	0	0	0	1	0	0	0	1	0	0	0	0	0	0	0	0	0	0	0	0	0	0	0	0	0	0	0	0	0	0	0
T	N	Ranunculus sardous Crantz subsp. sardous	1	0	1	1	1	0	0	0	0	0	0	1	0	0	0	0	1	0	1	0	0	0	0	0	0	0	0	0	0	0	0	0
T	N	Ranunculus sceleratus L.	1	0	0	0	1	0	0	0	0	0	0	0	0	0	0	0	0	0	0	0	0	0	0	0	0	0	0	0	0	0	0	0
I	N	Ranunculus trichophyllus Chaix subsp. trichophyllus	1	0	0	0	1	0	0	0	1	0	0	0	0	0	0	0	0	0	0	0	1	0	0	0	0	0	0	0	0	0	0	0
T	N	Ranunculus trilobus Desf.	0	0	1	0	0	0	0	0	0	0	0	0	0	0	0	0	0	0	1	0	0	0	0	0	0	0	0	0	0	0	0	0
H	N	Ranunculus velutinus Ten.	1	0	1	0	1	0	0	0	0	1	0	0	0	0	0	0	1	0	1	0	1	0	0	0	0	1	0	0	0	0	0	0
T	N	Raphanus raphanistrum L. subsp. landra (DC.) Bonnier & Layens	1	0	1	0	1	0	0	1	1	1	0	1	0	1	0	0	1	0	1	0	1	0	0	1	1	1	0	1	0	1	0	0
T	N	Raphanus raphanistrum L. subsp. raphanistrum	0	0	0	0	0	0	0	0	1	0	0	0	0	1	0	0	0	0	0	0	0	0	0	0	1	0	0	1	0	1	0	0
T	A	Raphanus sativus L.	1	0	0	0	1	0	0	0	0	0	0	1	0	0	0	0	1	0	0	0	0	0	0	0	0	0	0	0	0	1	0	0
T	N	Rapistrum rugosum (L.) Arcang. S.l.	1	0	1	0	1	0	0	1	1	1	0	0	0	1	0	0	1	0	1	0	1	0	0	1	0	1	0	0	0	1	0	0
H	N	Reichardia picroides (L.) Roth s.l.	1	1	1	0	1	0	1	1	1	1	1	1	1	1	0	0	1	1	1	0	1	0	1	1	1	1	1	0	1	1	0	0
T	N	Reseda alba L.	1	0	0	0	1	0	0	0	0	0	0	0	0	1	0	0	1	0	0	0	0	0	0	0	0	0	0	0	0	1	0	0
H	N	Reseda lutea L. subsp. lutea	1	0	0	0	1	0	0	0	0	1	0	0	0	1	0	0	1	0	0	0	1	0	0	1	0	0	0	0	0	1	0	0
H	N	Reseda luteola L.	1	0	1	0	1	0	0	0	1	1	0	0	1	1	0	0	1	0	1	0	1	0	0	1	1	1	0	0	0	1	0	0
T	N	Reseda phyteuma L. subsp. phyteuma	1	0	0	0	1	0	0	1	1	0	0	0	0	0	0	0	1	0	0	0	1	0	0	1	1	0	0	0	0	0	0	0
T	N	Rhagadiolus stellatus (L.) Gaertn.	1	0	0	0	1	0	0	0	1	1	0	1	0	1	0	0	1	0	0	0	1	0	0	1	0	0	0	0	0	0	0	0
P	N	Rhamnus alaternus L. subsp. alaternus	1	0	1	1	1	0	0	1	1	1	1	0	0	1	0	0	1	0	1	0	1	0	0	1	1	1	1	0	1	1	0	0
P	N	Rhus coriaria L.	0	0	1	0	1	0	0	0	0	1	0	0	0	1	0	0	0	0	0	0	1	0	0	0	0	1	0	0	0	1	0	0
T	N	Ridolfia segetum (Guss.) Moris	0	0	0	0	0	0	0	0	0	0	0	1	0	0	0	0	0	0	0	0	0	0	0	0	0	0	0	0	0	0	0	0
H	N	Robertia taraxacoides (Loisel.) DC.	0	0	0	0	1	0	0	0	0	0	0	0	0	0	0	0	0	0	0	0	1	0	0	0	0	0	0	0	0	0	0	0
P	A	Robinia pseudoacacia L.	0	0	0	0	1	0	0	0	0	1	0	0	0	1	0	0	1	0	1	0	1	0	0	0	1	1	0	1	0	1	0	0
G	N	Romulea bulbocodium (L.) Sebast. & Mauri	1	0	0	0	1	0	0	0	0	0	0	0	0	0	0	0	1	0	0	0	0	0	0	0	0	0	0	0	0	0	0	0
G	N	Romulea columnae Sebast. & Mauri	1	0	1	0	1	0	0	0	1	0	0	1	0	1	0	0	1	0	1	0	1	0	0	0	1	1	0	1	0	1	0	0
G	N	Romulea insularis Sommier	0	0	1	0	0	0	0	0	0	0	0	0	0	0	0	0	0	0	1	0	1	0	0	0	0	0	0	0	0	0	0	0
G	N	Romulea ligustica Parl.	0	0	0	0	1	0	0	0	0	0	0	0	0	0	0	0	0	0	0	0	0	0	0	0	0	0	0	0	0	0	0	0
G	N	Romulea ramiflora Ten. subsp. ramiflora	1	0	1	0	1	0	0	1	1	0	0	0	0	1	0	0	1	0	1	0	1	0	0	1	1	1	0	0	0	1	0	0
G	N	Romulea rollii Parl.	0	0	0	0	1	0	0	0	0	0	0	0	0	0	0	0	0	0	0	0	1	0	0	0	0	0	0	0	0	0	0	0
P	N	Rosa agrestis Savi	0	0	1	0	1	0	0	0	1	0	0	0	0	0	0	0	0	0	1	0	1	0	0	0	0	0	0	1	0	0	0	0
P	N	Rosa canina L.	1	0	1	0	1	0	0	0	1	0	0	0	0	0	0	0	1	0	1	0	1	0	0	0	1	0	0	0	0	0	0	0
P	N	Rosa gallica L.	0	0	0	0	0	0	0	0	1	0	0	0	0	0	0	0	0	0	0	0	0	0	0	0	0	0	0	0	0	1	0	0
P	N	Rosa rubiginosa L.	0	0	0	0	1	0	0	0	0	0	0	0	0	0	0	0	0	0	0	0	1	0	0	0	0	0	0	0	0	0	0	0
P	N	Rosa sempervirens L.	1	0	1	0	1	0	0	0	1	0	0	0	0	1	0	0	1	0	1	0	1	0	0	0	1	0	0	0	0	1	0	0
P	N	Rosmarinus officinalis L.	1	0	1	1	1	0	0	1	1	1	1	1	0	1	0	0	1	0	1	1	1	0	0	1	1	1	1	1	0	1	0	0
T	N	Rostraria cristata (L.) Tzvelev subsp. cristata	1	0	1	0	1	0	0	1	1	1	0	1	1	1	0	0	1	0	1	0	1	0	0	1	1	1	0	1	0	1	0	0
T	N	Rostraria litorea (All.) Holub	0	0	0	0	0	0	0	0	0	0	0	0	0	0	0	0	1	0	0	0	0	0	0	0	0	0	0	0	0	1	0	0
P	N	Rubia peregrina L. s.l.	1	1	1	1	1	0	0	1	1	1	0	1	1	1	0	1	1	1	1	1	1	0	0	1	1	1	1	0	1	1	0	1
P	N	Rubus canescens DC.	1	0	0	0	1	0	0	0	0	0	0	0	0	0	0	0	1	0	0	0	1	0	0	0	0	0	0	0	0	0	0	0
P	N	Rubus hirtus Waldst. & Kit.	0	0	0	0	0	0	0	0	0	0	0	0	0	0	0	0	0	0	0	0	1	0	0	0	0	0	0	0	0	0	0	0
P	N	Rubus ulmifolius Schott	1	0	1	0	1	0	0	1	1	1	0	1	1	1	0	0	1	0	1	0	1	0	0	1	1	1	0	1	1	1	0	0
H	N	Rumex acetosa L. subsp. acetosa	1	0	0	0	1	0	0	0	0	0	0	0	0	0	0	0	1	0	0	0	0	0	0	0	0	0	0	0	0	0	0	0
H	N	Rumex acetosella L. s.l.	1	0	1	0	1	0	0	0	1	1	0	1	0	0	0	0	1	0	1	0	1	0	0	0	1	1	0	0	0	0	0	0
T	N	Rumex bucephalophorus L. s.l.	0	0	1	0	1	0	0	0	1	0	0	1	0	1	0	0	0	0	1	0	1	0	0	0	1	0	0	1	0	1	0	0
H	N	Rumex conglomeratus Murray	1	0	1	0	1	0	0	0	1	1	0	1	0	0	0	0	0	0	1	0	1	0	0	1	1	1	0	1	0	0	0	0
H	N	Rumex crispus L.	1	0	1	0	1	0	0	1	1	1	0	0	0	1	0	0	1	0	1	0	1	0	0	1	1	1	0	1	0	1	0	0
H	N	Rumex hydrolapathum Huds.	0	0	1	0	1	0	0	0	0	0	0	0	0	0	0	0	0	0	0	0	0	0	0	0	0	0	0	0	0	0	0	0
H	N	Rumex obtusifolius L.	1	0	0	0	0	0	0	0	0	0	0	0	0	0	0	0	0	0	0	0	1	0	0	0	0	0	0	0	0	0	0	0
H	N	Rumex pulcher L. subsp.woodsii (DeNot.) Arcang.	1	0	1	0	1	0	0	1	1	1	0	1	1	1	0	0	1	0	1	1	1	0	1	1	1	1	1	0	1	1	0	0
H	N	Rumex sanguineus L.	0	0	0	0	1	0	0	0	0	0	0	0	0	0	0	0	1	0	0	0	0	0	0	0	0	1	0	0	0	0	0	0
I	N	Ruppia cirrhosa (Petagna) Grande	1	0	0	0	0	0	0	0	0	0	0	0	0	0	0	0	0	0	0	0	0	0	0	0	0	0	0	0	0	0	0	0
I	N	Ruppia maritima L.	1	0	0	0	1	0	0	0	0	0	0	0	0	0	0	0	0	0	0	0	0	0	0	0	0	0	0	0	0	0	0	0
Ch	N	Ruscus aculeatus L.	0	0	1	0	1	0	0	0	0	1	0	0	0	0	0	0	0	0	1	0	1	0	0	0	0	1	0	1	0	0	0	0
Ch	N	Ruscus hypophyllum L.	0	0	0	0	1	0	0	0	0	0	0	0	0	0	0	0	0	0	0	0	0	0	0	0	0	0	0	0	0	0	0	0
Ch	N	Ruta angustifolia Pers.	1	0	0	0	1	0	0	0	1	0	1	0	0	0	0	0	1	0	0	0	0	0	0	0	0	0	0	0	0	0	0	0
Ch	N	Ruta chalepensis L.	1	0	1	0	1	0	0	0	1	1	0	1	1	1	0	1	1	0	1	0	1	0	0	0	1	1	0	0	0	1	0	0
Ch	N	Ruta graveolens L.	1	0	0	0	1	0	0	0	0	0	0	0	0	0	0	0	1	0	0	0	0	0	0	0	0	0	0	0	0	0	0	0
Ch	N	Ruta montana (L.) L.	0	0	0	0	1	0	0	0	0	0	0	0	0	0	0	0	0	0	0	0	0	0	0	0	0	0	0	0	0	0	0	0
T	N	Sagina apetala Ard. subsp. apetala	1	0	1	0	1	0	0	1	1	1	0	1	0	1	0	0	1	0	1	0	1	0	0	1	1	1	0	1	0	1	0	0
T	N	Sagina maritima G. Don	1	0	1	0	1	0	0	1	0	1	0	1	0	1	0	1	0	0	1	0	1	0	0	1	0	1	0	1	0	1	0	0
H	N	Sagina procumbens L. subsp. procumbens	0	0	0	0	0	0	0	0	0	0	0	0	0	0	0	0	0	0	1	0	0	0	0	0	0	0	0	0	0	0	0	0
H	N	Sagina revelieri Jord. & Fourr.	0	0	0	0	0	0	0	0	0	0	0	0	0	0	0	0	0	0	1	0	1	0	0	0	0	0	0	0	0	0	0	0
H	N	Sagina subulata (Sw.) C. Presl	0	0	1	0	1	0	0	0	1	0	0	1	0	0	0	0	0	0	1	0	1	0	0	0	1	0	0	1	0	0	0	0
T	N	Salicornia europaea L.	1	0	0	0	1	0	0	0	0	0	0	0	0	0	0	0	1	0	0	0	1	0	0	0	0	0	0	0	0	0	0	0
T	N	Salicornia patula Duval-Jouve	0	0	0	0	0	0	0	0	0	0	0	0	0	0	0	0	1	0	0	0	1	0	0	0	0	0	0	0	0	0	0	0
P	N	Salix alba L.	1	0	1	0	1	0	0	0	0	1	0	1	0	0	0	0	1	0	1	0	1	0	0	0	0	0	0	1	0	0	0	0
P	N	Salix apennina A.K. Skvortsov	0	0	0	0	1	0	0	0	0	0	0	0	0	0	0	0	0	0	0	0	1	0	0	0	0	0	0	0	0	0	0	0
P	N	Salix atrocinerea Brot. subsp. atrocinerea	0	0	0	0	0	0	0	0	0	0	0	0	0	0	0	0	0	0	0	0	1	0	0	0	0	0	0	0	0	0	0	0
P	N	Salix caprea L.	0	0	0	0	0	0	0	0	0	0	0	1	0	0	0	0	0	0	0	0	0	0	0	0	0	0	0	0	0	0	0	0
P	N	Salix cinerea L.	0	0	0	0	0	0	0	0	1	0	0	0	0	0	0	0	0	0	0	0	0	0	0	0	0	0	0	0	0	0	0	0
P	N	Salix fragilis L.	0	0	0	0	0	0	0	0	0	0	0	0	0	0	0	0	0	0	0	0	0	0	0	0	0	0	0	1	0	0	0	0
P	N	Salix purpurea L. subsp. purpurea	0	0	0	0	1	0	0	0	1	0	0	0	0	0	0	0	0	0	0	0	1	0	0	0	1	0	0	0	0	0	0	0
P	N	Salix triandra L. s.l.	1	0	0	0	1	0	0	0	1	0	0	0	0	0	0	0	0	0	0	0	1	0	0	0	0	0	0	0	0	0	0	0
T	N	Salsola kali L.	1	0	1	0	1	0	0	1	1	0	0	1	0	1	0	0	1	0	1	0	1	0	0	1	1	0	0	1	0	1	0	0
T	N	Salsola soda L.	1	0	1	0	1	0	0	0	1	0	0	0	0	0	0	0	1	0	1	0	1	1	0	0	1	0	0	0	0	1	0	0
H	N	Salvia clandestina L.	0	0	0	0	0	0	0	0	0	0	0	0	0	0	0	0	0	0	0	0	0	0	0	0	0	1	0	0	0	0	0	0
H	N	Salvia pratensis L. s.l.	0	0	0	0	0	0	0	0	0	0	0	0	0	0	0	0	1	0	0	0	0	0	0	0	0	0	0	0	0	0	0	0
H	N	Salvia sclarea L.	0	0	0	0	1	0	0	0	0	0	0	0	0	0	0	0	0	0	0	0	1	0	0	0	0	0	0	0	0	0	0	0
H	N	Salvia verbenaca L.	1	0	1	0	1	0	0	0	1	1	0	1	1	1	0	0	1	0	1	0	1	0	0	1	1	1	0	0	1	1	0	0
H	N	Salvia virgata Jacq.	1	0	0	0	0	0	0	0	0	0	0	0	0	0	0	0	1	0	0	0	0	0	0	0	0	0	0	0	0	0	0	0
G	N	Sambucus ebulus L.	1	0	0	0	1	0	0	0	1	1	0	0	0	0	0	0	1	0	0	0	1	0	0	0	0	0	0	0	1	0	0	0
P	N	Sambucus nigra L.	1	0	1	0	1	0	0	0	1	1	0	0	0	0	0	0	0	0	1	0	1	0	0	0	0	0	0	1	0	0	0	0
H	N	Samolus valerandi L.	0	0	1	0	1	0	0	0	1	1	0	1	0	1	0	0	0	0	1	0	1	0	0	0	1	1	0	1	0	1	0	0
H	N	Sanguisorba minor Scop. s.l.	1	0	1	0	1	0	0	1	1	1	0	0	1	1	0	0	1	0	1	0	1	0	0	1	1	1	0	0	1	1	0	0
H	N	Sanicula europaea L.	1	0	0	0	1	0	0	0	0	0	0	0	0	0	0	0	0	0	0	0	1	0	0	0	0	0	0	0	0	0	0	0
Ch	N	Santolina etrusca (Lacaita) Marchi & D'Amato	1	0	0	0	0	0	0	0	0	0	0	0	0	0	0	0	1	0	0	0	0	0	0	0	0	0	0	0	0	0	0	0
Ch	A	Santolina rosmarinifolia L.	0	0	0	0	0	0	0	0	0	0	0	0	0	0	0	0	1	0	0	0	0	0	0	0	0	0	0	0	0	0	0	0
H	N	Saponaria officinalis L.	0	0	0	0	1	0	0	0	0	0	0	0	0	0	0	0	0	0	0	0	0	0	0	0	0	0	0	0	0	0	0	0
Ch	N	Sarcocornia fruticosa (L.) A.J. Scott	1	0	0	0	1	0	0	0	0	0	0	0	0	0	0	0	1	0	0	0	1	0	0	0	0	0	0	0	0	0	0	0
Ch	N	Sarcocornia perennis (Mill.) A.J. Scott	0	0	0	0	1	1	0	0	0	0	0	0	0	0	0	0	0	0	0	0	1	1	0	0	0	0	0	0	0	0	0	0
Ch	N	Satureja montana L. subsp. montana	1	0	0	0	1	0	0	0	0	0	0	0	0	0	0	0	1	0	0	0	1	0	0	0	0	0	0	0	0	0	0	0
H	N	Saxifraga granulata L.	0	0	0	0	1	0	0	0	1	0	0	0	0	0	0	0	0	0	0	0	1	0	0	0	0	0	0	0	0	0	0	0
H	N	Saxifraga sp.nov.1	0	0	1	0	0	0	0	0	0	0	0	0	0	0	0	0	0	0	1	0	0	0	0	0	0	0	0	0	0	0	0	0
H	N	Saxifraga sp.nov.2	0	0	0	0	0	0	0	0	0	0	0	1	0	0	0	0	0	0	0	0	0	0	0	0	0	0	0	1	0	0	0	0
T	N	Saxifraga tridactylites L.	1	0	0	0	1	0	0	0	0	0	0	0	0	1	0	0	1	0	0	0	1	0	0	0	0	0	0	0	0	1	0	0
H	N	Scabiosa columbaria L. s.l.	1	0	0	0	1	0	0	0	0	0	0	0	0	0	0	0	1	0	0	0	0	0	0	0	0	0	0	0	0	0	0	0
Ch	N	Scabiosa cretica L.	0	0	0	0	0	0	0	0	0	0	0	0	0	0	0	0	1	0	0	0	0	0	0	0	0	0	0	0	0	0	0	0
H	N	Scabiosa gramuntia L.	1	0	0	0	0	0	0	0	0	0	0	0	0	0	0	0	1	0	0	0	0	0	0	0	0	0	0	0	0	0	0	0
T	N	Scandix pecten-veneris L. subsp. pecten-veneris	1	0	1	0	1	0	0	1	1	1	0	1	0	1	0	0	1	0	1	0	1	0	0	1	1	1	0	1	0	1	0	0
H	N	Schedonorus arundinaceus (Schreb.) Dumort. s.l.	1	0	1	0	1	0	0	0	1	0	0	1	0	0	0	0	1	0	1	0	1	0	0	1	1	0	0	1	0	0	0	0
T	A	Schenkia spicata (L.) G. Mans.	0	0	0	0	1	0	0	0	1	0	0	0	0	0	0	0	0	0	1	0	0	0	0	0	0	0	0	0	0	0	0	0
H	N	Schoenoplectus lacustris (L.) Palla	1	0	0	0	1	0	0	0	0	1	0	1	0	0	0	0	0	0	0	0	0	0	0	0	0	0	0	0	0	0	0	0
H	N	Schoenus nigricans L.	1	0	0	0	1	0	0	0	0	0	1	0	0	0	0	0	1	0	0	0	1	0	0	0	0	0	1	0	0	0	0	0
G	N	Scilla bifolia L.	0	0	0	0	1	0	0	0	0	0	0	0	0	0	0	0	0	0	0	0	1	0	0	0	0	0	0	0	0	0	0	0
G	N	Scirpoides holoschoenus (L.) Soják	1	0	1	0	1	0	0	0	1	1	0	1	0	1	0	0	1	0	1	0	1	0	0	0	1	1	0	1	0	0	0	0
T	N	Scleranthus annuus L.	0	0	0	0	1	0	0	0	0	0	0	0	0	0	0	0	0	0	0	0	1	0	0	0	0	0	0	0	0	0	0	0
H	N	Scleranthus perennis L. s.l.	0	0	0	0	1	0	0	0	0	0	0	0	0	0	0	0	0	0	0	0	1	0	0	0	0	0	0	0	0	0	0	0
T	N	Sclerochloa dura (L.)P.Beauv	1	0	0	0	0	0	0	0	0	0	0	0	0	0	0	0	0	0	0	0	0	0	0	0	0	0	0	0	0	0	0	0
H	N	Scolymus grandiflorus Desf.	1	0	0	0	1	0	0	0	0	0	0	0	0	0	0	0	0	0	0	0	0	0	0	0	0	0	0	0	0	0	0	0
H	N	Scolymus hispanicus L. subsp. hispanicus	1	0	1	0	1	0	0	0	1	1	0	0	0	1	0	0	1	0	0	0	1	0	0	0	1	1	0	0	0	1	0	0
T	N	Scolymus maculatus L.	1	0	0	0	0	0	0	0	0	0	0	0	0	0	0	0	0	0	0	0	0	0	0	0	0	0	0	0	0	0	0	0
T	N	Scorpiurus muricatus L.	1	0	1	0	1	0	0	1	1	1	0	0	1	1	0	0	1	0	1	0	1	0	0	1	1	1	0	0	0	1	0	0
H	N	Scrophularia auriculata L.	0	0	0	0	0	0	0	0	0	0	0	0	0	0	0	0	0	0	0	0	0	0	0	0	0	0	0	0	0	0	0	0
H	N	Scrophularia canina L.	0	0	0	0	1	0	0	0	0	0	0	0	0	0	0	0	0	0	0	0	1	0	0	0	0	0	0	0	0	0	0	0
H	N	Scrophularia canina L. subsp. bicolor (Sibth. & Sm.) Greuter	1	0	0	0	0	0	0	0	0	0	0	0	0	1	0	0	1	0	0	0	0	0	0	0	0	0	0	0	0	1	0	0
H	N	Scrophularia nodosa L.	0	0	0	0	1	0	0	0	0	0	0	0	0	0	0	0	0	0	0	0	0	0	0	0	0	0	0	0	0	0	0	0
T	N	Scrophularia peregrina L.	1	0	1	1	1	0	0	1	1	1	0	1	0	1	0	0	1	0	1	0	1	0	0	1	1	1	0	1	0	0	0	0
H	N	Scrophularia trifoliata L.	0	0	0	0	0	0	0	0	0	1	0	1	0	0	0	0	0	0	0	0	0	0	0	0	0	1	0	1	0	0	0	0
H	N	Scrophularia vernalis L.	0	0	0	0	1	0	0	0	0	0	0	0	0	0	0	0	0	0	0	0	0	0	0	0	0	0	0	0	0	0	0	0
H	N	Scutellaria columnae All.	0	0	0	0	0	0	0	0	0	0	0	0	0	0	0	0	1	0	0	0	0	0	0	0	0	0	0	0	0	0	0	0
T	N	Securigera cretica (L.) Lassen	0	0	0	0	0	0	0	0	0	0	0	0	0	0	0	0	0	0	0	0	0	0	0	0	0	0	0	0	0	1	0	0
T	N	Securigera securidaca (L.) Degen & Dörfl.	0	0	0	0	1	0	0	0	0	0	0	0	0	0	0	0	0	0	0	0	1	0	0	0	0	0	0	0	0	0	0	0
H	N	Securigera varia (L.) Lassen	0	0	1	0	0	0	0	0	0	0	0	0	0	0	0	0	0	0	0	0	0	0	0	0	0	0	0	0	0	0	0	0
Ch	N	Sedum acre L.	0	0	0	0	1	0	0	0	0	0	0	0	0	1	0	0	0	0	0	0	1	0	0	0	0	0	0	0	0	0	0	0
Ch	N	Sedum album L.	0	0	0	0	0	0	0	0	0	0	0	0	0	0	0	0	0	0	1	0	0	0	0	0	0	1	0	0	0	0	0	0
T	N	Sedum andegavense (DC.) Desv.	0	0	1	0	0	0	0	0	0	0	0	1	0	0	0	0	0	0	1	0	1	0	0	0	0	0	0	1	0	0	0	0
Ch	N	Sedum brevifolium DC.	0	0	0	0	0	0	0	0	0	0	0	0	0	0	0	0	0	0	0	0	1	0	0	0	0	0	0	0	0	0	0	0
T	N	Sedum caespitosum (Cav.) DC.	0	0	0	0	1	0	0	0	0	0	0	0	0	1	0	0	0	0	0	0	1	0	0	0	0	0	0	0	0	1	0	0
T	N	Sedum cepaea L.	1	0	0	0	1	0	0	0	0	0	0	0	0	0	0	0	1	0	0	0	1	0	0	0	0	1	0	0	0	0	0	0
Ch	N	Sedum dasyphyllum L.	0	0	1	0	1	0	0	0	0	1	0	1	0	0	0	0	0	0	1	0	1	0	0	0	0	1	0	1	0	0	0	0
H	N	Sedum hirsutum All. subsp. hirsutum	0	0	0	0	0	0	0	0	0	0	0	1	0	0	0	0	0	0	1	0	0	0	0	0	0	0	0	1	0	0	0	0
T	N	Sedum rubens L.	1	0	1	1	1	0	0	1	1	1	0	1	0	1	0	1	0	0	1	0	1	0	0	1	1	1	1	1	0	1	0	0
Ch	N	Sedum rupestre L. subsp. rupestre	0	0	1	0	1	0	0	0	1	1	0	0	0	1	0	0	0	0	1	0	1	0	0	0	1	1	0	0	0	1	0	0
Ch	N	Sedum sediforme (Jacq.) Pau	1	0	1	0	1	0	0	1	0	0	1	0	0	0	0	0	1	0	1	0	1	0	0	1	0	0	1	0	0	0	0	0
Ch	N	Selaginella denticulata (L.) Spring	1	0	1	0	1	0	0	1	1	1	0	1	0	0	0	0	1	0	1	0	1	0	0	1	1	1	0	1	0	0	0	0
P	A	Senecio angulatus L. f.	0	0	0	0	0	0	0	0	0	0	0	0	0	0	0	0	1	0	1	0	1	0	0	1	1	1	0	0	0	1	0	0
H	N	Senecio aquaticus Hill	0	0	0	0	1	0	0	0	0	1	0	0	0	0	0	0	0	0	0	0	1	0	0	0	0	0	0	0	0	0	0	0
H	N	Senecio erucifolius L.	0	0	0	0	1	0	0	0	0	0	0	0	0	0	0	0	0	0	0	0	0	0	0	0	0	0	0	0	0	0	0	0
T	N	Senecio leucanthemifolius Poir. subsp. leucanthemifolius	0	0	0	1	0	1	0	1	0	0	0	0	1	0	0	0	0	0	0	0	1	0	0	1	0	0	0	0	1	0	0	0
T	N	Senecio lividus L.	1	0	0	1	1	0	0	1	1	1	0	1	0	0	0	0	1	0	1	0	1	0	0	0	1	1	0	1	0	0	0	0
T	N	Senecio vulgaris L.	1	0	1	0	1	0	0	1	1	1	0	1	0	1	0	0	1	0	1	0	1	0	0	1	0	1	0	1	0	1	0	0
G	N	Serapias cordigera L.	1	0	1	0	1	0	0	0	0	0	0	0	0	0	0	0	1	0	0	0	1	0	0	0	0	0	0	0	0	0	0	0
G	N	Serapias lingua L.	1	0	1	0	1	0	0	0	1	1	0	1	0	1	0	0	1	0	1	0	1	0	0	0	1	1	0	1	0	1	0	0
G	N	Serapias neglecta De Not.	0	0	0	0	1	0	0	0	0	0	0	0	0	0	0	0	1	0	0	0	1	0	0	0	0	0	0	0	0	0	0	0
G	N	Serapias parviflora Parl.	1	0	0	0	1	0	0	1	1	1	1	0	0	1	0	0	1	0	1	0	1	0	0	1	1	1	0	0	0	1	0	0
G	N	Serapias vomeracea (Burm. f.) Briq.	1	0	0	0	1	0	0	0	0	0	0	0	0	0	0	0	1	0	1	0	1	0	0	0	1	0	0	0	0	0	0	0
H	N	Serratula cichoriacea (L.)DC.	1	0	0	0	0	0	0	0	0	0	0	0	0	0	0	0	1	0	0	0	0	0	0	0	0	0	0	0	0	0	0	0
H	N	Seseli tortuosum L.	1	0	0	0	1	0	0	0	0	0	0	0	0	0	0	0	1	0	0	0	0	0	0	0	1	0	0	0	0	0	0	0
H	N	Sesleria argentea (Savi) Savi	0	0	0	0	0	0	0	0	0	0	0	0	0	0	0	0	0	0	0	0	1	0	0	0	0	0	0	0	0	0	0	0
T	A	Setaria italica (L.) P. Beauv.	0	0	0	0	0	0	0	0	1	0	0	0	0	0	0	0	0	0	0	0	1	0	0	0	0	0	0	0	0	0	0	0
H	A	Setaria parviflora (Poir.) Kerguélen	0	0	0	0	0	0	0	0	0	0	0	0	0	0	0	0	0	0	0	0	1	0	0	0	0	0	0	0	0	0	0	0
T	N	Setaria pumila (Poir.) Roem. & Schult.	0	0	1	0	1	0	0	0	1	0	0	0	0	0	0	0	0	0	0	0	1	0	1	0	0	0	0	0	0	0	0	0
T	N	Setaria verticillata (L.) P. Beauv. s.l.	0	0	1	0	1	0	0	0	1	1	0	0	0	1	0	0	1	0	0	0	0	0	0	0	1	1	0	0	0	0	0	0
T	N	Setaria viridis (L.) P. Beauv. subsp. viridis	0	0	1	0	1	0	0	0	1	1	0	1	0	0	0	0	1	0	1	0	1	0	0	0	0	0	0	0	0	1	0	0
T	N	Sherardia arvensis L.	1	0	1	0	1	0	0	1	1	1	0	1	1	1	0	0	1	0	1	0	1	0	0	1	1	1	0	1	1	1	0	0
T	N	Sideritis romana L. subsp. romana	1	0	1	0	1	0	0	1	1	1	0	0	1	1	0	0	1	0	1	0	1	0	0	1	0	1	0	0	1	1	0	0
H	N	Silene badaroi Breistr.	0	0	1	0	1	0	0	0	0	1	0	0	0	0	0	0	0	0	1	0	1	0	0	0	0	0	0	0	0	0	0	0
T	N	Silene canescens Ten.	1	0	0	0	0	0	0	0	1	0	0	0	0	0	0	0	1	0	0	0	0	0	0	0	1	0	0	0	0	0	0	0
T	N	Silene capraria Sommier	0	0	1	0	0	0	0	0	0	0	0	0	0	0	0	0	0	0	1	0	0	0	0	0	0	0	0	0	0	0	0	0
T	N	Silene conica L.	0	0	0	0	0	0	0	0	0	0	0	0	0	0	0	0	0	0	0	0	0	0	0	1	0	0	0	0	0	0	0	0
T	N	Silene cretica L.	0	0	0	0	0	0	0	0	1	1	0	0	0	0	0	0	0	0	0	0	0	0	0	0	0	0	0	0	0	0	0	0
H	N	Silene dioica (L.) Clairv.	1	0	1	0	0	0	0	0	0	1	0	0	0	0	0	0	1	0	0	0	0	0	0	0	0	0	0	0	0	0	0	0
T	N	Silene gallica L.	1	0	1	0	1	0	0	1	1	1	0	1	1	1	0	0	1	0	1	0	1	0	0	1	1	1	0	1	1	1	0	0
H	N	Silene italica (L.) Pers. subsp. italica	1	0	0	0	0	0	0	0	1	1	0	0	0	1	0	0	1	0	0	0	1	0	0	0	0	1	0	0	0	1	0	0
T	N	Silene laeta (Aiton) Godr.	0	0	1	0	1	0	0	0	1	0	0	1	0	0	0	0	0	0	0	0	0	0	0	0	1	0	0	0	0	0	0	0
H	N	Silene latifolia Poir. subsp. alba (Mill.) Greuter & Burdet	1	0	1	0	1	0	0	1	1	1	0	0	1	1	0	0	1	0	1	0	1	0	0	1	1	1	0	0	1	1	0	0
T	N	Silene neglecta Ten.	1	0	0	0	1	0	0	0	1	0	0	1	1	1	0	0	0	0	0	0	1	0	0	0	1	0	0	1	1	1	0	0
T	N	Silene niceensis All.	0	0	0	0	1	0	0	0	0	0	0	0	0	0	0	0	0	0	0	0	1	0	0	0	0	0	0	0	0	0	0	0
T	N	Silene nocturna L.	1	0	1	0	1	0	0	1	1	1	0	0	1	1	0	0	1	0	1	0	1	0	0	1	1	1	0	0	0	1	0	0
H	N	Silene otites (L.) Wibel	1	0	0	0	0	0	0	0	0	0	0	0	0	0	0	0	1	0	0	0	0	0	0	0	0	0	0	0	0	0	0	0
H	N	Silene paradoxa L.	0	0	0	0	1	0	0	0	0	0	0	0	0	0	0	0	0	0	0	0	1	0	0	0	0	0	0	0	0	0	0	0
T	N	Silene pendula L.	0	0	0	0	0	0	0	0	1	0	0	0	0	0	0	0	0	0	0	0	0	0	0	0	0	0	0	0	0	0	0	0
T	N	Silene sedoides Poir. subsp. sedoides	1	1	0	0	0	0	0	1	0	0	1	0	0	1	0	0	1	1	0	0	0	0	0	1	0	0	1	0	0	1	0	0
H	N	Silene viridiflora L.	1	0	0	0	1	0	0	0	0	0	0	0	0	0	0	0	0	0	0	0	0	0	0	0	0	0	0	0	0	0	0	0
H	N	Silene vulgaris (Moench) Garcke subsp. tenoreana (Colla) Soldano & F. Conti	1	0	1	0	1	0	0	1	1	1	0	0	1	1	0	0	1	0	1	0	1	0	0	1	1	1	0	0	1	1	0	0
H	N	Silybum marianum (L.) Gaertn.	1	0	1	0	1	0	0	1	1	1	0	0	0	1	0	0	1	0	1	0	1	0	0	1	1	1	0	0	0	1	0	0
G	N	Simethis mattiazzi (Vand.) Sacc.	1	0	0	0	0	0	0	0	0	0	0	0	0	0	0	0	1	0	0	0	0	0	0	0	0	0	0	0	0	0	0	0
T	N	Sinapis alba L. subsp. alba	1	0	0	0	0	0	0	0	1	0	0	0	0	0	0	0	1	0	0	0	0	0	0	0	1	0	0	1	0	1	0	0
T	N	Sinapis arvensis L. subsp. arvensis	1	0	1	0	1	0	0	1	1	1	0	1	0	1	0	0	0	0	1	0	1	0	0	1	0	1	0	1	0	1	0	0
T	N	Sisymbrium irio L.	0	0	0	0	0	0	0	0	0	0	0	0	0	0	0	0	0	0	0	0	1	0	0	0	0	0	0	1	0	0	0	0
T	N	Sisymbrium officinale (L.) Scop.	1	0	1	0	1	0	0	1	1	1	0	1	0	1	0	0	1	0	1	0	1	0	0	1	0	1	0	1	0	0	0	0
T	N	Sisymbrium orientale L. subsp. orientale	0	0	0	0	0	0	0	0	0	0	0	0	1	0	0	0	0	0	0	0	0	0	0	0	0	1	0	0	0	0	0	0
T	N	Sisymbrium polyceratium L.	1	0	1	0	1	0	0	1	1	0	0	0	0	0	0	0	0	0	1	1	1	0	0	1	0	1	1	0	0	0	0	0
H	N	Sixalix atropurpurea (L.) Greuter & Burdet subsp. grandiflora (Scop.) Soldano & F. Conti	1	0	0	0	1	0	0	0	0	1	0	0	0	1	0	0	1	0	0	0	1	0	0	0	0	1	0	0	0	1	0	0
P	N	Smilax aspera L.	1	0	1	0	1	0	0	0	1	1	1	0	1	1	0	1	1	0	1	0	1	0	0	0	1	1	1	0	1	1	0	1
H	N	Smyrnium olusatrum L.	0	0	1	0	1	0	0	0	1	0	0	0	0	1	0	0	0	0	1	0	1	0	0	1	1	0	0	0	0	1	0	0
H	N	Smyrnium perfoliatum L. subsp. perfoliatum	0	0	0	0	1	0	0	0	0	0	0	0	0	0	0	0	0	0	0	0	0	0	0	0	0	0	0	0	0	0	0	0
P	N	Solanum dulcamara L.	1	0	0	0	0	0	0	0	0	0	0	0	0	0	0	0	0	0	0	0	0	0	0	0	0	0	0	0	0	0	0	0
H	A	Solanum elaeagnifolium Cav.	0	0	0	0	0	0	0	0	0	0	0	0	0	0	0	0	1	0	0	0	0	0	0	0	0	0	0	0	0	0	0	0
T	A	Solanum lycopersicum L.	0	0	1	0	0	0	0	0	1	1	0	0	0	0	0	0	0	0	1	0	1	0	0	1	1	1	0	1	0	1	0	0
T	N	Solanum nigrum L.	1	0	1	0	1	0	0	1	1	1	0	1	0	1	0	0	1	0	1	0	1	1	1	1	1	1	0	1	0	1	0	0
T	N	Solanum villosum Mill. subsp. alatum (Moench) Edmonds	0	0	0	0	0	0	0	0	0	0	0	1	0	0	0	0	0	0	0	0	0	0	1	0	0	1	1	0	0	0	0	0
H	N	Soleirolia soleirolii (Req.) Dandy	0	0	1	0	1	0	0	0	0	0	0	0	0	0	0	0	0	0	1	0	1	0	0	0	0	0	0	0	0	0	0	0
T	N	Solenopsis laurentia (L.) C. Presl	1	0	1	0	1	0	0	0	1	0	0	0	0	0	0	0	0	0	1	0	1	0	0	0	1	0	0	0	0	0	0	0
H	N	Sonchus arvensis L. subsp. arvensis	0	0	0	0	1	0	0	0	0	0	0	0	0	0	0	0	0	0	0	0	1	0	0	0	1	0	0	0	0	0	0	0
T	N	Sonchus asper (L.) Hill s.l.	1	0	1	0	1	0	0	1	0	1	0	1	0	1	0	1	1	1	1	0	1	0	0	1	1	1	0	1	0	0	0	0
G	N	Sonchus bulbosus (L.) N. Kilian & Greuter subsp. bulbosus	1	0	1	1	1	0	0	1	1	1	0	1	0	1	0	1	1	0	1	0	1	0	0	1	1	1	0	1	0	1	0	0
H	N	Sonchus maritimus L.	1	0	0	0	1	0	0	0	0	0	0	0	0	0	0	0	0	0	0	0	0	0	0	0	0	0	0	0	0	0	0	0
T	N	Sonchus oleraceus L.	1	0	1	0	1	0	0	1	1	1	1	1	1	1	0	1	1	0	1	1	1	1	1	1	1	1	1	1	1	1	0	1
T	N	Sonchus tenerrimus L.	0	0	0	0	0	0	0	0	0	1	0	0	0	0	0	0	0	0	1	0	0	0	0	0	0	1	0	0	0	0	0	0
P	N	Sorbus domestica L.	1	0	1	0	1	0	0	0	1	1	0	0	1	0	0	0	1	0	1	0	1	0	0	0	1	0	0	0	0	0	0	0
P	N	Sorbus torminalis (L.)Crantz	1	0	0	0	0	0	0	0	0	0	0	0	0	0	0	0	1	0	0	0	0	0	0	0	0	0	0	0	0	0	0	0
G	A	Sorghum bicolor (L.) Moench	0	0	0	0	0	0	0	0	0	0	0	0	0	0	0	0	0	0	1	0	0	0	0	0	0	1	0	0	0	0	0	0
G	A	Sorghum halepense (L.) Pers.	1	0	1	0	1	0	0	0	0	0	0	1	0	1	0	0	1	0	1	0	1	0	0	1	0	0	0	0	0	1	0	0
I	N	Sparganium erectum L. subsp. neglectum (Beeby) K. Richt.	1	0	0	0	1	0	0	0	0	0	0	0	0	0	0	0	1	0	0	0	0	0	0	0	0	0	0	0	0	0	0	0
P	N	Spartium junceum L.	1	0	1	0	1	0	0	0	1	1	0	1	1	0	0	0	1	0	1	0	1	0	0	0	1	1	0	1	1	0	0	0
T	N	Spergula arvensis L.	1	0	1	0	1	0	0	0	1	0	0	0	0	0	0	0	0	0	1	0	1	0	0	0	1	0	0	0	0	0	0	0
T	N	Spergularia diandra (Guss.) Boiss.	0	0	1	0	0	0	0	0	0	0	0	0	0	0	0	0	0	0	1	0	0	0	0	0	0	0	0	0	0	0	0	0
Ch	N	Spergularia media (L.) Parl	1	0	0	0	0	0	0	0	0	0	0	0	0	0	0	0	1	0	0	0	0	0	0	0	0	0	0	0	0	0	0	0
Ch	N	Spergularia rubra (L.) J. & C. Presl	1	0	1	0	1	0	0	1	1	1	0	0	0	1	0	1	1	0	1	0	1	0	0	1	1	1	0	0	0	1	0	1
T	N	Spergularia salina J. & C. Presl	1	0	1	0	1	1	1	0	1	0	0	0	0	1	1	0	0	0	1	1	0	1	1	0	1	0	1	0	0	1	0	0
T	N	Sphenopus divaricatus (Gouan)Rchb.	1	0	0	0	0	0	0	0	0	0	0	0	0	0	0	0	0	0	0	0	0	0	0	0	0	0	0	0	0	0	0	0
G	N	Spiranthes aestivalis (Poir.) Rich.	0	0	0	0	0	0	0	0	1	0	0	1	0	0	0	0	0	0	0	0	1	0	0	0	0	0	0	0	0	0	0	0
G	N	Spiranthes spiralis (L.) Chevall.	1	0	1	0	1	0	0	0	0	0	0	0	0	1	0	0	1	0	1	0	1	0	0	0	0	1	0	0	0	1	0	0
G	N	Sporobolus virginicus Kunth	1	0	0	0	0	0	0	0	0	0	0	0	0	1	0	0	1	0	1	0	1	0	0	0	0	0	0	1	0	1	0	0
T	N	Stachys annua (L.) L. subsp. annua	0	0	0	0	0	0	0	0	0	0	0	0	0	0	0	0	0	0	0	0	0	0	0	0	0	0	0	0	0	0	0	0
T	N	Stachys arvensis (L.) L.	1	0	1	0	1	0	0	0	1	1	0	1	0	0	0	0	1	0	1	0	1	0	0	0	1	1	0	1	0	0	0	0
H	N	Stachys germanica L.	1	0	0	0	1	0	0	0	0	0	0	0	0	0	0	0	1	0	0	0	1	0	0	0	0	0	0	0	0	0	0	0
Ch	N	Stachys glutinosa L.	0	0	1	0	0	0	0	0	0	0	0	0	0	0	0	0	0	0	1	0	0	0	0	0	0	0	0	0	0	0	0	0
H	N	Stachys maritima Gouan	0	0	0	0	1	0	0	0	0	0	0	0	0	0	0	0	0	0	0	0	0	0	0	0	0	0	0	0	0	0	0	0
T	N	Stachys marrubiifolia Viv.	0	0	0	0	1	0	0	0	0	0	0	0	0	0	0	0	0	0	0	0	0	0	0	0	0	0	0	0	0	0	0	0
T	N	Stachys ocymastrum (L.)Briq.	1	0	0	0	0	0	0	0	0	0	0	0	0	0	0	0	0	0	0	0	0	0	0	0	0	0	0	0	0	0	0	0
H	N	Stachys officinalis (L.) Trev.	1	0	0	0	0	0	0	0	0	0	0	0	0	0	0	0	0	0	0	0	0	0	0	0	0	0	0	0	0	0	0	0
H	N	Stachys recta L. subsp. subcrenata (Vis.)Briq.	1	0	0	0	0	0	0	0	0	0	0	0	0	0	0	0	1	0	0	0	0	0	0	0	0	0	0	0	0	0	0	0
Ch	N	Stachys salisii Jord. & Fourr.	0	0	0	0	0	0	0	0	0	0	0	0	0	0	0	0	0	0	1	0	1	0	0	0	0	0	0	0	0	0	0	0
H	N	Stachys sylvatica L.	1	0	0	0	0	0	0	0	0	0	0	0	0	0	0	0	0	0	0	0	0	0	0	0	0	0	0	0	0	0	0	0
Ch	N	Staehelina dubia L.	0	0	0	0	1	0	0	0	1	0	0	0	0	0	0	0	0	0	0	0	1	0	0	0	1	0	0	0	0	0	0	0
T	N	Stellaria media (L.) Vill. subsp. media	1	0	1	0	1	0	0	1	1	1	0	1	0	1	0	0	1	0	1	0	1	0	0	1	1	1	0	1	0	1	0	0
T	N	Stellaria pallida (Dumort.) Crép.	0	0	1	1	0	0	0	0	0	0	0	0	0	0	0	0	0	0	1	0	0	0	0	0	0	0	0	1	0	0	0	0
G	N	Sternbergia lutea (L.) Ker Gawl. ex Spreng.	0	0	0	0	0	0	0	0	0	0	0	0	0	0	0	0	1	0	0	0	1	0	0	0	0	0	0	0	0	0	0	0
T	N	Stipa capensis Thunb.	1	0	1	0	1	0	0	0	1	0	0	1	0	1	0	0	1	0	1	0	1	0	0	0	1	0	0	1	0	1	0	0
H	N	Stipa juncea L.	1	0	0	0	0	0	0	0	0	0	0	0	0	0	0	0	1	0	0	0	0	0	0	0	0	0	0	0	0	0	0	0
T	N	Suaeda maritima (L.) Dumort.	1	0	0	0	1	1	0	0	0	0	0	0	0	0	0	0	1	0	0	0	1	1	0	0	0	0	0	0	0	0	0	0
T	N	Succowia balearica Medicus	1	0	0	0	0	0	0	0	0	0	1	0	0	0	0	0	1	0	0	0	0	0	0	0	0	0	1	0	0	0	0	0
T	N	Sulla capitata (Desf.) B.H. Choi & H. Ohashi	0	0	0	0	0	0	0	0	0	0	0	0	0	1	0	0	0	0	0	0	0	0	0	0	0	0	0	0	0	1	0	0
H	N	Sulla coronaria (L.) Medik.	1	0	1	0	1	0	0	0	0	1	0	1	0	1	0	0	1	0	1	0	0	0	0	0	0	1	0	0	0	1	0	0
T	A	Symphyotrichum squamatum (Spreng.) G.L. Nesom	0	0	0	0	0	0	0	0	0	0	0	0	0	0	0	0	0	0	1	0	1	0	0	1	0	1	0	0	0	1	0	0
G	N	Symphytum bulbosum K.F. Schimp.	1	0	0	0	1	0	0	0	1	0	0	0	0	0	0	0	1	0	0	0	0	0	0	0	0	0	0	0	0	0	0	0
G	N	Symphytum tuberosum L. subsp. angustifolium (A. Kern.) Nyman	0	0	0	0	0	0	0	0	0	0	0	0	0	0	0	0	0	0	0	0	0	0	0	0	0	0	0	1	0	0	0	0
P	N	Tamarix africana Poir. s.l.	1	0	0	0	1	0	0	0	1	0	0	0	0	1	0	0	1	0	0	0	1	0	0	1	1	0	0	0	0	1	0	0
P	N	Tamarix arborea (Sieber ex Ehrenb.) Bunge var. arborea	0	0	0	0	0	0	0	0	0	0	0	0	0	0	0	0	0	0	0	0	0	0	0	0	1	0	0	0	0	0	0	0
P	A	Tamarix chinensis Lour.	0	0	0	0	0	0	0	0	0	0	0	0	0	0	0	0	0	0	0	0	0	0	0	0	1	0	0	0	0	0	0	0
P	N	Tamarix dalmatica Baum.	1	0	0	0	0	0	0	0	0	0	0	0	0	0	0	0	1	0	0	0	0	0	0	0	0	0	0	0	0	0	0	0
P	N	Tamarix gallica L.	0	0	1	0	0	0	0	0	0	0	0	0	0	0	0	0	0	0	1	0	0	0	0	0	1	0	0	1	0	0	0	0
P	A	Tamarix parviflora DC.	0	0	0	0	0	0	0	0	0	0	0	0	0	0	0	0	0	0	1	0	1	0	0	0	1	0	0	0	0	0	0	0
P	N	Tamarix tetragyna Ehrenb.	0	0	0	0	0	0	0	0	1	0	0	0	0	0	0	0	0	0	0	0	0	0	0	0	1	0	0	0	0	0	0	0
G	N	Tamus communis L.	1	0	1	0	1	0	0	1	1	1	0	0	0	1	0	1	1	0	1	0	1	0	0	1	1	1	1	0	0	1	0	0
H	N	Tanacetum achilleae	0	0	0	0	1	0	0	0	0	0	0	0	0	0	0	0	0	0	0	0	1	0	0	0	0	0	0	0	0	0	0	0
H	A	Tanacetum parthenium (L.) Sch. Bip.	0	0	0	0	1	0	0	0	1	0	0	0	0	0	0	0	0	0	0	0	0	0	0	0	1	0	0	0	0	0	0	0
H	N	Taraxacum aginnense Hofstra	0	0	0	0	0	0	0	0	0	0	0	0	0	0	0	0	0	0	0	0	0	0	0	0	0	1	0	0	0	0	0	0
H	N	Taraxacum erythrosperma (group)	0	0	0	0	0	0	0	0	0	0	0	0	0	0	0	0	0	0	0	0	1	0	0	0	0	0	0	0	0	0	0	0
H	N	Taraxacum gasparrinii Tineo ex Lojac.	1	0	0	0	1	0	0	0	0	0	0	0	0	0	0	0	1	0	0	0	1	0	0	0	0	0	0	0	0	0	0	0
H	N	Taraxacum officinale (group)	1	0	1	0	1	0	0	0	1	1	0	0	0	0	0	0	1	0	1	0	0	0	0	0	0	0	0	0	0	0	0	0
H	N	Taraxacum palustre (group)	0	0	0	0	1	0	0	0	0	0	0	0	0	0	0	0	0	0	0	0	1	0	0	0	0	0	0	0	0	0	0	0
P	N	Taxus baccata L.	0	0	0	0	1	0	0	0	0	0	0	0	0	0	0	0	0	0	0	0	1	0	0	0	0	0	0	1	0	0	0	0
T	N	Teesdalia coronopifolia (J.P. Bergeret) Thell.	0	0	0	0	1	0	0	0	1	0	0	1	0	0	0	0	0	0	1	0	1	0	0	0	1	0	0	1	0	0	0	0
P	N	Teline monspessulana (L.) K. Koch	1	0	1	0	1	0	0	0	1	1	0	1	0	0	0	0	1	0	1	0	1	0	0	0	1	1	0	0	0	0	0	0
T	A	Tetragonia tetragonoides (Pallas) Kuntze	0	0	0	0	0	0	0	0	0	0	0	0	0	0	0	0	0	0	0	0	0	0	0	1	0	0	0	0	0	0	0	0
T	N	Tetragonolobus conjugatus (L.) Link subsp. requienii (Mauri ex Sanguin.) E. Domìnguez & Galiano	0	0	0	0	0	0	0	0	0	0	0	0	0	0	0	0	0	0	0	0	0	0	0	0	0	1	0	0	0	0	0	0
T	N	Tetragonolobus purpureus Moench	0	0	0	0	1	0	0	0	0	0	0	0	0	0	0	0	0	0	0	0	0	0	0	0	0	0	0	0	0	0	0	0
Ch	N	Teucrium chamaedrys L. subsp. chamaedrys	1	0	0	0	1	0	0	0	0	0	0	0	0	0	0	0	1	0	0	0	1	0	0	0	0	0	0	0	0	0	0	0
Ch	N	Teucrium flavum L. subsp. flavum	1	0	0	1	1	0	0	1	0	0	1	1	1	1	0	1	1	0	0	1	1	0	0	1	0	1	1	0	1	1	0	0
P	N	Teucrium fruticans L. subsp. fruticans	1	0	0	0	1	0	0	1	1	0	1	1	0	1	0	0	1	0	1	0	1	0	0	1	1	0	1	0	0	1	0	0
Ch	N	Teucrium marum L.	0	0	1	0	0	0	0	0	0	1	0	1	0	0	0	0	0	0	1	0	0	0	0	0	0	1	0	1	0	0	0	0
Ch	N	Teucrium polium L.	1	0	0	0	0	0	0	0	0	0	0	0	0	0	0	0	1	0	0	0	0	0	0	0	0	0	0	0	0	0	0	0
H	N	Teucrium scordium L. subsp. scordioides (Schreb.) Arcang.	1	0	0	0	1	0	0	0	0	0	0	0	0	0	0	0	0	0	0	0	0	0	0	0	0	0	0	0	0	0	0	0
H	N	Teucrium scorodonia L.	0	0	0	0	1	0	0	0	0	0	0	0	0	0	0	0	0	0	0	0	1	0	0	0	0	0	0	0	0	0	0	0
H	N	Thalictrum flavum L.	0	0	0	0	1	0	0	0	0	0	0	0	0	0	0	0	0	0	0	0	1	0	0	0	0	0	0	0	0	0	0	0
H	N	Thapsia garganica L.	1	0	0	0	1	0	0	0	0	0	0	0	0	1	0	0	1	0	0	0	0	0	0	0	0	0	0	0	0	1	0	0
T	N	Theligonum cynocrambe L.	1	0	1	0	1	0	0	1	1	1	0	1	0	0	0	0	1	0	1	0	1	0	0	1	1	0	0	1	0	0	0	0
G	N	Thelypteris palustris Schott	0	0	0	0	1	0	0	0	0	0	0	0	0	0	0	0	0	0	0	0	0	0	0	0	0	0	0	0	0	0	0	0
H	N	Thesium divaricatum Jan	1	0	0	0	0	0	0	0	0	0	0	0	0	0	0	0	1	0	0	0	1	0	0	0	0	0	0	0	0	0	0	0
H	N	Thesium humifusum DC.	0	0	0	0	1	0	0	0	0	0	0	0	0	0	0	0	0	0	0	0	1	0	0	0	0	0	0	0	0	0	0	0
T	N	Thesium humile Vahl	1	0	0	0	0	0	0	0	0	0	0	0	0	1	0	0	0	0	0	0	0	0	0	0	0	0	0	0	0	1	0	0
H	N	Thesium linophyllum L.	1	0	0	0	0	0	0	0	0	0	0	0	0	0	0	0	0	0	0	0	0	0	0	0	0	0	0	0	0	0	0	0
P	N	Thymelaea hirsuta (L.) Endl.	1	0	1	0	1	0	0	0	1	0	1	0	0	1	0	0	1	0	1	0	0	0	0	0	1	0	1	0	0	1	0	0
Ch	N	Thymus longicaulis C. Presl subsp. longicaulis	0	0	0	0	1	0	0	0	1	0	0	0	0	0	0	0	0	0	0	0	1	0	0	0	0	0	0	0	0	0	0	0
T	N	Tillaea muscosa L.	0	0	1	0	1	0	0	0	1	0	0	1	0	1	0	0	0	0	1	0	1	0	0	0	1	0	0	1	0	1	0	0
T	N	Tillaea vaillantii Willd.	0	0	1	0	0	0	0	0	0	0	0	0	0	0	0	0	0	0	1	0	0	0	0	0	0	0	0	1	0	0	0	0
T	N	Tolpis umbellata Bertol.	1	0	1	0	1	0	0	0	1	1	0	1	0	0	0	0	1	0	1	0	1	0	0	0	1	1	0	0	0	0	0	0
H	N	Tolpis virgata (Desf.) Bertol. subsp. virgata	1	0	1	0	1	0	0	0	1	0	0	0	0	0	0	0	1	0	1	0	1	0	0	0	0	1	0	0	0	0	0	0
T	N	Tordylium apulum L.	1	0	0	0	1	0	0	1	0	1	0	0	0	1	0	0	1	0	0	0	1	0	0	1	0	0	0	0	0	1	0	0
T	N	Torilis arvensis (Huds.) Link subsp. arvensis	1	0	0	0	1	0	0	0	0	1	0	1	0	0	0	0	0	0	0	0	1	0	0	0	0	1	0	0	0	0	0	0
T	N	Torilis arvensis (Huds.) Link subsp. purpurea (Ten.) Hayek	1	0	1	0	1	0	0	1	1	1	0	1	0	1	0	1	0	0	0	0	1	0	0	1	0	1	0	0	0	0	0	0
T	N	Torilis nodosa (L.) Gaertn.	1	0	1	0	1	0	0	1	1	1	0	1	0	1	0	1	0	0	1	0	0	0	0	1	0	1	0	0	0	1	0	0
H	N	Trachynia distachya (L.) Link	1	1	1	1	1	0	0	1	1	1	1	1	1	1	0	1	1	1	1	0	1	0	0	1	1	1	1	1	0	1	0	0
H	N	Tragopogon porrifolius L. s.l.	0	0	0	0	1	0	0	0	0	0	0	0	0	0	0	0	1	0	0	0	1	0	0	0	0	0	0	0	0	1	0	0
T	N	Tribulus terrestris L.	0	0	1	0	1	0	0	0	1	0	0	1	0	1	0	0	0	0	1	0	1	0	0	0	1	0	0	0	0	1	0	0
T	N	Trifolium angustifolium L. subsp. angustifolium	1	0	0	0	1	0	0	1	1	1	0	1	1	1	0	0	1	0	0	0	1	0	0	1	1	1	0	0	0	1	0	0
T	N	Trifolium arvense L. s.l.	1	0	1	0	1	0	0	1	1	1	0	1	1	1	0	0	1	0	1	0	1	0	0	0	1	1	0	1	0	1	0	0
T	N	Trifolium bocconei Savi	1	0	1	0	1	0	0	0	1	0	0	0	0	0	0	0	0	0	0	0	1	0	0	0	0	0	0	0	0	0	0	0
T	N	Trifolium campestre Schreb.	1	0	1	0	1	0	0	0	0	1	0	1	1	0	0	0	1	0	1	0	1	0	0	1	1	1	0	1	1	1	0	0
T	N	Trifolium cherleri L.	1	0	1	0	1	0	0	0	1	0	0	0	0	1	0	0	0	0	0	0	1	0	0	0	1	0	0	0	0	0	0	0
T	N	Trifolium dubium Sibth.	0	0	0	0	1	0	0	0	0	0	0	0	0	0	0	0	0	0	0	0	0	0	0	0	0	0	0	0	0	0	0	0
T	N	Trifolium echinatum M. Bieb.	1	0	0	0	1	0	0	0	0	0	0	0	0	1	0	0	0	0	0	0	0	0	0	0	0	0	0	0	0	0	0	0
Ch	N	Trifolium fragiferum L. subsp. fragiferum	1	0	1	0	1	0	0	0	0	0	0	0	0	1	0	0	0	0	0	0	0	0	0	0	0	0	0	0	0	0	0	0
T	N	Trifolium glomeratum L.	1	0	1	0	1	0	0	0	1	1	0	1	0	1	0	0	0	0	0	0	1	0	0	0	0	1	0	1	0	0	0	0
T	N	Trifolium hirtum All.	1	0	0	0	0	0	0	0	0	0	0	0	0	0	0	0	0	0	1	0	0	0	0	0	0	0	0	0	0	0	0	0
H	N	Trifolium hybridum L. s.l.	0	0	0	0	0	0	0	0	0	1	0	0	0	0	0	0	0	0	0	0	0	0	0	0	0	1	0	0	0	0	0	0
T	N	Trifolium incarnatum L. subsp. molinerii (Hornem.) Ces.	1	0	1	0	1	0	0	1	0	1	0	0	0	0	0	0	1	0	0	0	1	0	0	1	0	0	0	0	0	0	0	0
T	N	Trifolium infamia-ponertii Greuter	0	0	1	0	1	0	0	0	1	0	0	0	0	1	0	0	0	0	1	0	1	0	0	0	0	0	0	0	0	1	0	0
T	N	Trifolium lappaceum L.	1	0	1	0	1	0	0	0	1	0	0	0	0	1	0	0	0	0	1	0	0	0	0	0	1	0	0	0	0	1	0	0
T	N	Trifolium ligusticum Loisel.	1	0	1	0	1	0	0	0	1	1	0	1	0	0	0	0	1	0	1	0	0	0	0	0	1	1	0	1	0	0	0	0
T	N	Trifolium maritimum Huds.	1	0	0	0	0	0	0	0	0	0	0	0	0	1	0	0	0	0	0	0	0	0	0	0	0	0	0	0	0	0	0	0
T	N	Trifolium micranthum Viv.	1	0	1	0	1	0	0	0	0	0	0	1	0	0	0	0	0	0	1	0	0	0	0	0	0	0	0	1	0	0	0	0
T	N	Trifolium nigrescens Viv.	1	0	1	0	1	0	0	0	1	1	0	1	0	1	0	0	0	0	1	0	1	0	0	0	0	1	0	0	0	0	0	0
H	N	Trifolium ochroleucum Huds.	1	0	0	0	1	0	0	0	0	0	0	0	0	0	0	0	1	0	0	0	0	0	0	0	0	0	0	0	0	0	0	0
T	N	Trifolium pallidum Waldst. & Kit.	1	0	0	0	1	0	0	0	0	0	0	0	0	0	0	0	0	0	0	0	0	0	0	0	0	0	0	0	0	0	0	0
H	N	Trifolium pannonicum (Jacq.) Dobrocz. subsp. pannonicum	0	0	0	0	1	0	0	0	0	0	0	0	0	0	0	0	0	0	0	0	0	0	0	0	0	0	0	0	0	0	0	0
T	N	Trifolium patens Schreb.	1	0	1	0	1	0	0	0	0	1	0	0	0	1	0	0	0	0	1	0	0	0	0	0	0	1	0	0	0	0	0	0
Ch	N	Trifolium pratense L. subsp. pratense	1	0	1	0	1	0	0	0	1	0	0	0	0	1	0	0	1	0	1	0	1	0	0	0	1	0	0	0	0	0	0	0
Ch	N	Trifolium repens L. subsp. prostratum Nyman	0	0	1	0	1	0	0	0	1	0	0	1	0	0	0	0	0	0	0	0	0	0	0	0	0	0	0	0	0	0	0	0
Ch	N	Trifolium repens L. subsp. repens	1	0	1	0	1	0	0	0	1	1	0	1	0	1	0	0	0	0	0	0	1	0	0	1	1	1	0	0	0	0	0	0
T	N	Trifolium resupinatum L.	1	0	1	0	1	0	0	0	1	1	0	1	0	1	0	0	0	0	1	0	0	0	0	1	1	1	0	0	0	0	0	0
T	N	Trifolium scabrum L. subsp. scabrum	1	0	0	0	1	0	0	0	1	0	0	0	0	1	0	0	1	0	0	0	0	0	0	1	1	0	0	0	0	1	0	0
T	N	Trifolium spumosum L.	0	0	1	0	1	0	0	0	1	1	0	0	0	1	0	0	0	0	1	0	0	0	0	0	0	0	0	0	0	1	0	0
T	N	Trifolium squamosum L.	0	0	1	0	1	0	0	0	0	1	0	0	0	0	0	0	0	0	1	0	0	0	0	0	0	1	0	0	0	0	0	0
T	N	Trifolium squarrosum L.	0	0	1	0	1	0	0	0	1	1	0	1	0	1	0	0	0	0	1	0	1	0	0	1	1	1	0	0	0	1	0	0
T	N	Trifolium stellatum L.	1	0	1	0	1	0	0	0	1	0	0	1	1	1	0	0	1	0	1	0	1	0	0	1	1	0	0	0	1	1	0	0
T	N	Trifolium striatum L.	1	0	1	0	1	0	0	0	1	0	0	0	0	0	0	0	0	0	1	0	0	0	0	0	0	0	0	0	0	0	0	0
T	N	Trifolium strictum L.	1	0	1	0	1	0	0	0	1	1	0	1	0	0	0	0	0	0	0	0	1	0	0	0	0	1	0	1	0	0	0	0
T	N	Trifolium subterraneum L.	1	0	1	0	1	0	0	0	1	1	0	1	0	1	0	0	0	0	1	0	1	0	0	0	1	0	0	1	0	0	0	0
T	N	Trifolium suffocatum L.	1	0	1	0	1	0	0	0	1	1	0	1	0	1	0	0	0	0	1	0	0	0	0	1	1	1	0	0	0	0	0	0
T	N	Trifolium tomentosum L.	1	0	1	0	1	0	0	0	1	0	0	0	0	1	0	0	0	0	1	0	0	0	0	1	1	0	0	0	0	1	0	0
T	N	Trifolium vesiculosum Savi	1	0	0	0	1	0	0	0	1	0	0	0	0	0	0	0	0	0	1	0	0	0	0	0	0	0	0	0	0	0	0	0
G	N	Triglochin bulbosa L. subsp. barrelieri (Loisel.) Rouy	1	0	0	0	0	0	0	0	0	0	0	0	0	0	0	0	1	0	0	0	0	0	0	0	0	0	0	0	0	0	0	0
G	A	Triglochin laxiflorum Guss.	0	0	1	0	0	0	0	0	0	0	0	0	0	0	0	0	0	0	0	0	0	0	0	0	0	0	0	0	0	0	0	0
T	A	Trigonella corniculata (L.)L.	1	0	0	0	0	0	0	0	0	0	0	0	0	1	0	0	1	0	1	0	0	0	0	0	0	0	0	0	0	0	0	0
T	A	Trigonella foenum-graecum L.	0	0	0	0	0	0	0	0	0	0	0	0	0	0	0	0	0	0	0	0	0	0	0	0	0	0	0	0	0	0	0	0
T	A	Trigonella gladiata Bieb.	1	0	0	0	0	0	0	0	0	0	0	0	0	0	0	0	1	0	0	0	0	0	0	0	0	0	0	0	0	0	0	0
T	N	Trigonella monspeliaca L.	1	0	0	0	1	0	0	0	0	0	0	0	0	1	0	0	0	0	0	0	1	0	0	0	0	0	0	0	0	1	0	0
H	N	Trinia glauca (L.)Dumort.	1	0	0	0	0	0	0	0	0	0	0	0	0	0	0	0	0	0	0	0	0	0	0	0	0	0	0	0	0	0	0	0
T	N	Tripodion tetraphyllum (L.) Fourr.	0	0	0	0	1	0	0	0	0	0	0	0	0	1	0	0	0	0	0	0	1	0	0	0	0	0	0	0	0	1	0	0
H	N	Tripolium pannonicum (Jacq.)Dobrocz.	1	0	0	0	0	0	0	0	0	0	0	0	0	0	0	0	1	0	0	0	1	0	0	0	0	0	0	0	0	0	0	0
H	N	Trisetaria burnoufii (Req. ex Parl.) Banfi & Soldano	0	0	0	0	0	0	0	0	0	0	0	0	0	0	0	0	0	0	1	0	0	0	0	0	0	0	0	0	0	0	0	0
H	N	Trisetaria michelii (Savi) D. Heller	0	0	0	0	1	0	0	0	0	0	0	0	0	1	0	0	0	0	0	0	1	0	0	0	0	0	0	0	0	0	0	0
T	N	Trisetaria panicea (Lam.) Paunero	1	0	1	0	1	0	0	0	1	1	0	0	0	1	0	0	0	0	0	0	0	0	0	0	0	1	0	0	0	1	0	0
T	A	Triticum aestivum L.	0	0	0	0	1	0	0	0	0	0	0	0	0	0	0	0	0	0	0	0	1	0	0	0	0	0	0	1	0	1	0	0
P	A	Tropaeolum majus L.	0	0	0	0	0	0	0	0	0	0	0	0	0	0	0	0	0	0	1	0	1	0	0	1	0	0	0	0	0	0	0	0
T	N	Tuberaria guttata (L.) Fourr.	1	0	1	0	1	0	0	0	1	1	0	1	0	1	0	0	1	0	1	0	1	0	0	0	1	1	0	1	0	1	0	0
H	N	Tuberaria lignosa (Sweet)Samp.	1	0	0	0	0	0	0	0	0	0	0	0	0	0	0	0	1	0	0	0	0	0	0	0	0	0	0	0	0	0	0	0
T	N	Tuberaria plantaginea (Willd.) Gallego	0	0	0	0	0	0	0	0	0	0	0	0	0	0	0	0	0	0	0	0	0	0	0	0	0	1	0	0	0	0	0	0
G	N	Tulipa australis Link	0	0	0	0	1	0	0	0	1	0	0	0	0	0	0	0	0	0	0	0	1	0	0	0	0	0	0	0	0	0	0	0
G	N	Tussilago farfara L.	1	0	1	0	1	0	0	0	1	1	0	0	0	1	0	0	0	0	0	0	1	0	0	0	0	0	0	0	0	1	0	0
G	N	Typha angustifolia L.	1	0	1	0	1	0	0	0	1	0	0	1	0	0	0	0	1	0	1	0	1	0	0	0	0	0	0	1	0	0	0	0
G	N	Typha latifolia L.	1	0	0	0	1	0	0	0	1	0	0	1	0	0	0	0	0	0	1	0	1	0	0	0	0	0	0	0	0	0	0	0
T	N	Tyrimnus leucographus (L.) Cass.	0	0	1	0	1	0	0	1	1	1	0	0	1	0	0	0	0	0	0	0	1	0	0	1	1	0	0	0	0	1	0	0
P	N	Ulex europaeus L. subsp. europaeus	0	0	0	0	0	0	0	0	0	1	0	1	0	0	0	0	0	0	0	0	0	0	0	0	0	0	0	0	0	0	0	0
P	N	Ulmus minor Mill. subsp. minor	1	0	0	0	1	0	0	0	1	1	0	0	0	1	0	0	1	0	1	0	1	0	0	0	1	1	0	1	0	1	0	0
G	N	Umbilicus rupestris (Salisb.) Dandy	1	0	1	1	1	0	0	1	1	1	0	1	0	1	0	1	1	1	1	0	1	0	0	0	1	1	0	1	0	1	0	1
H	N	Urospermum dalechampii (L.) F.W. Schmidt	1	0	1	0	1	0	0	1	1	1	1	0	0	1	0	0	1	0	1	0	1	0	0	1	1	1	0	0	0	1	0	0
T	N	Urospermum picroides (L.) Scop. ex F.W.Schmidt	1	0	1	0	1	0	0	1	1	0	1	1	1	1	0	1	1	0	1	0	1	0	0	1	0	1	0	1	0	1	0	0
H	N	Urtica atrovirens Req. ex Loisel.	0	0	1	0	1	0	0	0	1	1	0	0	0	1	0	0	0	0	1	0	1	0	0	0	1	1	0	1	0	1	0	0
H	N	Urtica dioica L. subsp. dioica	1	0	0	0	1	0	0	0	1	0	0	0	0	0	0	0	1	0	0	0	0	0	0	0	0	0	0	0	0	0	0	0
T	N	Urtica membranacea Poir. ex Savigny	1	0	1	1	1	0	0	1	1	1	0	0	0	0	0	0	1	0	0	0	1	0	0	1	1	1	0	1	1	0	0	0
T	N	Urtica pilulifera L.	1	0	1	0	1	0	0	0	1	0	0	0	0	0	0	0	0	0	0	0	1	0	0	0	0	0	0	0	0	0	0	0
T	N	Urtica urens L.	1	0	1	0	1	0	0	1	1	1	0	0	0	1	0	0	0	1	1	1	0	0	0	0	1	0	1	1	0	0	0	0
T	N	Valantia muralis L.	1	0	1	1	1	0	0	1	1	1	1	1	1	1	0	1	1	0	0	0	1	0	0	1	1	1	1	1	1	1	0	0
H	N	Valeriana dioica L.	0	0	0	0	1	0	0	0	0	0	0	0	0	0	0	0	0	0	0	0	0	0	0	0	0	0	0	0	0	0	0	0
T	N	Valerianella dentata (L.) Pollich	1	0	0	0	1	0	0	0	0	0	0	0	0	0	0	0	0	0	0	0	0	0	0	0	1	0	0	0	0	0	0	0
T	N	Valerianella eriocarpa Desv.	1	0	0	0	1	0	0	1	1	1	0	0	0	1	0	0	1	0	0	0	0	0	0	1	0	1	0	0	0	0	0	0
T	N	Valerianella locusta (L.) Laterr.	0	0	0	0	0	0	0	1	0	0	0	0	0	0	0	0	0	0	0	0	0	0	0	0	0	0	0	0	0	0	0	0
T	N	Valerianella microcarpa Loisel.	1	0	0	0	1	0	0	0	1	1	0	0	0	0	0	0	0	0	0	0	0	0	0	0	1	1	0	1	0	0	0	0
T	N	Valerianella muricata (Stev. ex M. Bieb.) J.W. Loudon	1	0	0	0	0	0	0	0	0	0	0	0	0	0	0	0	1	0	0	0	0	0	0	1	0	0	0	0	0	0	0	0
T	N	Valerianella puberula (Bertol. ex Guss.) DC.	1	0	1	0	1	0	0	0	1	1	0	1	0	1	0	0	0	0	1	0	1	0	0	1	1	0	0	1	0	1	0	0
T	N	Valerianella rimosa Bastard	1	0	0	0	1	0	0	0	0	0	0	0	0	0	0	0	1	0	0	0	0	0	0	0	0	0	0	0	0	0	0	0
T	N	Velezia rigida L.	0	0	0	0	1	0	0	0	0	0	0	0	0	0	0	0	0	0	0	0	0	0	0	0	0	0	0	0	0	0	0	0
G	N	Veratrum album L.	0	0	0	0	1	0	0	0	0	0	0	0	0	0	0	0	0	0	0	0	0	0	0	0	0	0	0	0	0	0	0	0
G	N	Veratrum nigrum L.	0	0	0	0	1	0	0	0	0	0	0	0	0	0	0	0	0	0	0	0	0	0	0	0	0	0	0	0	0	0	0	0
H	N	Verbascum blattaria L.	1	0	1	0	1	0	0	0	0	0	0	0	0	0	0	0	1	0	1	0	0	0	0	0	0	1	0	0	0	0	0	0
H	N	Verbascum boerhavii L.	0	0	0	0	1	0	0	0	0	0	0	1	0	0	0	0	0	0	0	0	1	0	0	0	0	0	0	0	0	0	0	0
H	N	Verbascum conocarpum Moris subsp. conocarpum	0	0	0	0	0	0	0	0	0	0	0	1	0	0	0	0	0	0	0	0	0	0	0	0	0	0	0	1	0	0	0	0
H	N	Verbascum phlomoides L.	0	0	1	0	0	0	0	0	0	0	0	1	0	0	0	0	0	0	0	0	0	0	0	0	0	0	0	0	0	0	0	0
H	N	Verbascum pulverulentum Vill.	0	0	0	0	1	0	0	0	0	0	0	0	0	0	0	0	0	0	0	0	0	0	0	0	0	0	0	0	0	0	0	0
H	N	Verbascum sinuatum L.	1	0	0	0	1	0	0	0	1	0	0	0	0	1	0	0	1	0	0	0	1	0	0	0	1	1	0	0	0	1	0	0
H	N	Verbascum thapsus L. subsp. thapsus	1	0	1	0	1	0	0	0	1	1	0	0	0	0	0	0	1	0	1	0	1	0	0	0	1	1	0	0	0	0	0	0
H	N	Verbena officinalis L.	1	0	1	0	1	0	0	0	1	1	0	0	0	1	0	0	1	0	1	0	1	0	0	0	1	1	0	0	0	1	0	0
T	N	Veronica acinifolia L.	0	0	0	0	1	0	0	0	0	0	0	0	0	1	0	0	0	0	0	0	0	0	0	0	0	0	0	0	0	0	0	0
T	N	Veronica agrestis L.	1	0	0	0	0	0	0	0	1	0	0	0	0	1	0	0	0	0	0	0	1	0	0	0	0	0	0	0	0	1	0	0
H	N	Veronica anagallis-aquatica L. subsp. anagallis-aquatica	1	0	1	0	1	0	0	0	1	0	0	0	0	0	0	0	1	0	1	0	1	0	0	0	1	0	0	0	0	0	0	0
T	N	Veronica arvensis L.	1	0	1	1	1	0	0	0	1	1	0	1	0	1	0	0	1	0	1	0	1	0	0	1	1	1	0	1	0	0	0	0
Ch	N	Veronica beccabunga L.	1	0	0	0	1	0	0	0	0	0	0	0	0	0	0	0	0	0	0	0	1	0	0	0	0	0	0	0	0	0	0	0
T	N	Veronica cymbalaria Bodard subsp. cymbalaria	1	0	1	0	1	0	0	1	1	1	0	1	0	1	0	0	1	0	1	0	1	0	0	1	1	1	0	1	0	1	0	0
T	N	Veronica hederifolia L. subsp. hederifolia	0	0	0	0	1	0	0	0	0	1	0	0	0	0	0	0	0	0	0	0	0	0	0	0	0	1	0	0	0	0	0	0
Ch	N	Veronica montana L.	0	0	0	0	1	0	0	0	0	0	0	0	0	0	0	0	0	0	0	0	0	0	0	0	0	0	0	0	0	0	0	0
Ch	N	Veronica officinalis L.	1	0	0	0	1	0	0	0	0	0	0	0	0	0	0	0	0	0	0	0	1	0	0	0	0	0	0	0	0	0	0	0
T	A	Veronica persica Poir.	0	0	0	0	1	0	0	0	0	0	0	0	0	0	0	0	1	0	1	0	1	0	0	0	0	1	0	0	0	0	0	0
T	N	Veronica polita Fr.	1	0	0	0	1	0	0	0	0	1	0	0	0	0	0	0	1	0	0	0	0	0	0	0	0	0	0	0	0	0	0	0
H	N	Veronica scutellata L.	0	0	0	0	1	0	0	0	0	0	0	0	0	0	0	0	0	0	0	0	0	0	0	0	0	0	0	0	0	0	0	0
Ch	N	Veronica serpyllifolia L. subsp. serpyllifolia	0	0	0	0	1	0	0	0	0	1	0	0	0	0	0	0	0	0	0	0	0	0	0	0	0	0	0	0	0	0	0	0
P	N	Viburnum tinus L. subsp. tinus	1	0	0	0	1	0	0	0	1	1	0	1	0	0	0	0	1	0	0	0	1	0	0	0	1	0	0	0	0	0	0	0
H	N	Vicia altissima Desf.	1	0	0	0	0	0	0	0	0	1	0	1	1	0	0	0	1	0	0	0	0	0	0	0	0	0	0	1	0	0	0	0
T	N	Vicia articulata Hornem.	0	0	0	0	1	0	0	0	1	0	0	0	0	0	0	0	0	0	0	0	0	0	0	0	0	0	0	0	0	0	0	0
T	N	Vicia benghalensis L.	1	0	1	0	1	0	0	1	1	1	0	1	1	1	0	1	1	0	1	0	1	0	0	0	1	1	0	0	1	1	0	1
T	N	Vicia bithynica (L.) L.	1	0	1	0	1	0	0	1	1	1	0	1	1	0	0	0	1	0	1	0	0	0	0	1	1	1	0	0	0	0	0	0
H	N	Vicia cracca L.	1	0	0	0	1	0	0	0	0	0	0	0	0	0	0	0	0	0	0	0	1	0	0	0	1	0	0	0	0	0	0	0
T	N	Vicia disperma DC.	1	0	1	0	1	0	0	1	1	1	0	1	0	1	0	0	0	0	1	0	1	0	0	0	1	1	0	1	0	1	0	0
T	N	Vicia faba L.	1	0	0	0	0	0	0	1	0	0	0	0	0	0	0	0	0	0	0	0	0	0	0	1	1	0	0	0	0	1	0	0
H	N	Vicia grandiflora Scop.	0	0	0	0	0	0	0	0	0	0	0	0	0	0	0	0	0	0	0	0	1	0	0	0	0	0	0	0	0	0	0	0
T	N	Vicia hirsuta (L.) Gray	1	0	1	0	1	0	0	0	1	1	0	1	0	1	0	0	1	0	1	0	1	0	0	0	0	1	0	1	0	0	0	0
T	N	Vicia hybrida L.	1	0	0	0	1	0	0	1	1	1	0	0	1	1	0	0	0	0	0	0	1	0	0	1	1	1	0	0	0	1	0	0
H	N	Vicia incana Gouan	0	0	0	0	0	0	0	0	0	0	0	0	0	0	0	0	0	0	1	0	0	0	0	0	0	0	0	0	0	0	0	0
T	N	Vicia lathyroides L.	1	0	1	0	1	0	0	0	1	0	0	1	0	0	0	0	0	0	0	0	1	0	0	0	0	0	0	1	0	0	0	0
T	N	Vicia loiseuleurii (M.Bieb.)Litv.	0	0	0	0	0	0	0	0	0	0	0	0	0	0	0	0	0	0	1	0	0	0	0	0	0	0	0	0	0	0	0	0
T	N	Vicia lutea L. subsp. lutea	1	0	0	0	1	0	0	0	0	0	0	1	0	0	0	0	1	0	0	0	1	0	0	0	0	0	0	1	0	0	0	0
T	N	Vicia lutea L. subsp. vestita (Boiss.) Rouy	0	0	1	0	0	0	0	1	1	0	0	0	0	0	0	0	0	0	0	0	0	0	0	1	0	0	0	0	0	0	0	0
T	N	Vicia monantha Retz. subsp. calcarata (Desf.) Romero Zarco	0	0	0	0	0	0	0	0	0	0	0	0	0	0	0	0	0	0	0	0	0	0	0	0	0	0	0	1	0	0	0	0
T	N	Vicia narbonensis L. subsp. narbonensis	1	0	0	0	1	0	0	0	1	0	0	0	0	0	0	0	0	0	0	0	0	0	0	0	0	0	0	0	0	0	0	0
T	N	Vicia parviflora Cav.	1	0	1	0	1	0	0	1	0	1	0	0	0	1	0	0	0	0	0	0	0	0	0	1	1	1	0	0	0	0	0	0
T	N	Vicia peregrina L.	1	0	0	0	1	0	0	0	1	0	0	1	0	0	0	0	1	0	0	0	1	0	0	1	0	0	0	0	0	0	0	0
T	N	Vicia pseudocracca Bertol.	0	0	1	0	0	0	0	0	0	1	0	0	0	0	0	0	0	0	0	0	0	0	0	0	1	1	0	0	0	0	0	0
T	N	Vicia pubescens (DC.) Link	1	0	1	0	1	0	0	1	1	1	0	1	0	1	0	0	1	0	0	0	1	0	0	1	0	1	0	1	0	1	0	0
T	N	Vicia sativa L. s.l.	1	0	1	0	0	0	0	1	1	0	0	0	0	1	0	1	1	0	1	0	1	0	0	1	0	0	0	0	0	1	0	0
T	N	Vicia sativa L. subsp. macrocarpa (Moris) Arcang.	1	0	0	0	0	0	0	0	0	0	0	0	0	0	0	0	1	0	0	0	0	0	0	0	1	0	0	0	0	0	0	0
T	N	Vicia sativa L. subsp. nigra (L.) Ehrh.	1	0	0	0	1	0	0	0	1	1	0	1	0	1	0	0	1	0	0	0	1	0	0	1	1	1	0	1	0	1	0	0
H	N	Vicia sylvatica L.	0	0	0	0	0	0	0	0	0	1	0	0	0	0	0	0	0	0	0	0	0	0	0	0	0	0	0	0	0	0	0	0
T	N	Vicia tetrasperma (L.) Schreb.	0	0	1	0	1	0	0	0	1	0	0	1	0	1	0	0	0	0	1	0	1	0	0	1	1	0	0	1	0	0	0	0
T	N	Vicia villosa Roth subsp. varia (Host) Corb.	1	0	0	0	1	0	0	0	1	1	0	0	0	0	0	0	1	0	0	0	1	0	0	0	1	1	0	0	0	0	0	0
Ch	N	Vinca difformis Pourr. subsp. difformis	0	0	1	0	1	0	0	0	0	0	0	0	0	0	0	0	0	0	1	0	1	0	0	0	0	0	0	0	0	0	0	0
Ch	N	Vinca major L. subsp. major	0	0	0	0	0	0	0	0	0	1	0	0	0	0	0	0	1	0	0	0	1	0	0	0	0	0	0	0	0	1	0	0
Ch	N	Vinca minor L.	1	0	0	0	1	0	0	0	1	0	0	0	0	0	0	0	1	0	0	0	0	0	0	0	1	0	0	0	0	0	0	0
H	N	Vincetoxicum hirundinaria Medik. subsp. hirundinaria	0	0	1	0	1	0	0	0	0	0	0	1	0	1	0	0	0	0	1	0	1	0	0	0	0	0	0	1	0	1	0	0
H	N	Viola alba Besser subsp. dehnhardtii (Ten.) W. Becker	1	0	1	0	1	0	0	0	1	1	0	0	0	0	0	0	1	0	1	0	1	0	0	0	1	1	0	0	0	0	0	0
T	N	Viola arvensis Murray subsp. arvensis	0	0	0	0	0	0	0	0	1	0	0	0	0	0	0	0	0	0	0	0	1	0	0	0	1	0	0	0	0	0	0	0
H	N	Viola canina L. s.l.	1	0	0	0	1	0	0	0	1	0	0	0	0	0	0	0	1	0	0	0	0	0	0	0	0	0	0	0	0	0	0	0
H	N	Viola corsica Nyman subsp. ilvensis (W. Becker) Merxm.	0	0	0	0	0	0	0	0	0	0	0	0	0	0	0	0	0	0	0	0	1	0	0	0	0	0	0	0	0	0	0	0
H	N	Viola hirta L.	0	0	0	0	1	0	0	0	0	1	0	1	0	0	0	0	0	0	0	0	0	0	0	0	0	0	0	0	0	0	0	0
T	N	Viola kitaibeliana Schult.	0	0	0	0	0	0	0	0	0	0	0	0	0	0	0	0	0	0	0	0	0	0	0	0	1	0	0	0	0	0	0	0
H	N	Viola odorata L.	0	0	0	0	1	0	0	0	0	0	0	0	0	0	0	0	0	0	0	0	0	0	0	0	0	0	0	0	0	0	0	0
H	N	Viola reichenbachiana Jord. ex Boreau	0	0	0	0	1	0	0	0	0	0	0	0	0	0	0	0	0	0	0	0	1	0	0	0	0	0	0	0	0	0	0	0
H	N	Viola riviniana Rchb.	0	0	0	0	1	0	0	0	0	0	0	0	0	0	0	0	0	0	0	0	1	0	0	0	0	0	0	0	0	0	0	0
H	N	Viola suavis M. Bieb. subsp. suavis	0	0	0	0	1	0	0	0	0	0	0	0	0	0	0	0	0	0	0	0	0	0	0	0	0	1	0	0	0	0	0	0
T	N	Viola tricolor L. s.l.	1	0	1	0	1	0	0	0	0	1	0	1	0	0	0	0	0	0	1	0	1	0	0	0	0	0	0	1	0	0	0	0
P	N	Vitex agnus-castus L.	1	0	1	0	1	0	0	0	1	0	0	1	0	0	0	0	1	0	0	0	1	0	0	0	1	0	0	1	0	0	0	0
P	A	Vitis sp.pl.	0	0	0	0	0	0	0	0	0	0	0	0	0	0	0	0	0	0	1	0	1	0	0	0	1	1	0	0	0	1	0	0
P	A	Vitis vinifera L.	1	0	0	0	0	0	0	0	1	0	0	0	0	1	0	0	1	0	1	0	1	0	0	1	1	1	0	0	0	1	0	0
T	N	Vulpia bromoides (L.) Gray	1	0	0	0	1	0	0	0	0	1	0	0	0	0	0	0	1	0	0	0	1	0	0	0	0	0	0	1	0	0	0	0
T	N	Vulpia ciliata Dumort.	1	0	1	0	1	0	0	1	1	1	1	1	0	1	0	0	1	0	1	0	1	0	0	1	1	1	0	1	0	1	0	0
T	N	Vulpia fasciculata (Forssk.) Fritsch	0	0	0	0	1	0	0	0	1	0	0	0	0	1	0	0	0	0	0	0	1	0	0	1	0	0	0	0	0	0	0	0
T	N	Vulpia geniculata (L.) Link	0	0	0	0	1	0	0	0	0	0	0	0	0	0	0	0	0	0	0	0	1	0	0	0	0	0	0	0	0	0	0	0
T	N	Vulpia ligustica (All.) Link	1	0	1	0	1	0	0	0	1	1	0	1	0	1	0	0	1	0	1	0	0	0	0	0	0	0	0	1	0	0	0	0
T	N	Vulpia muralis (Kunth) Nees	0	0	1	0	0	0	0	0	0	0	0	0	0	0	0	0	0	0	0	0	0	0	0	0	0	1	0	0	0	0	0	0
T	N	Vulpia myuros (L.) C.C. Gmel.	1	0	1	0	1	0	0	1	1	1	0	1	0	1	0	0	0	0	1	0	1	0	0	0	0	1	0	1	0	1	0	0
T	N	Vulpia uniglumis (Aiton) Dumort.	1	0	0	0	0	0	0	0	0	0	0	0	0	1	0	0	0	0	0	0	0	0	0	0	0	0	0	0	0	0	0	0
T	A	Xanthium orientale L. subsp. italicum (Moretti) Greuter	1	0	0	0	1	0	0	0	1	0	0	0	0	0	0	0	1	0	1	0	1	0	0	0	1	0	0	0	0	1	0	0
T	A	Xanthium spinosum L.	1	0	0	0	1	0	0	0	1	0	0	1	0	0	0	0	0	0	0	0	1	0	0	0	0	1	0	1	0	0	0	0
T	A	Xanthium strumarium L.	1	0	0	0	1	0	0	0	0	0	0	0	0	0	0	0	0	0	0	0	0	0	0	0	0	0	0	0	0	0	0	0
P	A	Yucca aloifolia L.	0	0	1	0	0	0	0	0	0	0	0	0	0	0	0	0	0	0	1	0	1	0	0	1	1	0	0	1	0	0	0	0
P	A	Yucca gloriosa L.	0	0	0	0	0	0	0	0	0	0	0	0	0	0	0	0	1	0	0	0	0	0	0	0	0	0	0	0	0	0	0	0
I	N	Zannichellia palustris L. s.l.	1	0	0	0	1	0	0	0	0	0	0	0	0	0	0	0	0	0	0	0	0	0	0	0	0	0	0	0	0	0	0	0
G	A	Zantedeschia aethiopica (L.) Spreng.	0	0	0	0	0	0	0	0	0	0	0	0	0	0	0	0	0	0	1	0	1	0	0	0	0	0	0	0	0	0	0	0
P	A	Ziziphus jujuba Mill.	0	0	0	0	1	0	0	0	0	0	0	0	0	0	0	0	0	0	0	0	1	0	0	0	0	0	0	0	0	1	0	0
I	N	Zostera noltii Hornem.	0	0	0	0	1	0	0	0	0	0	0	0	0	0	0	0	0	0	0	0	1	0	0	0	0	0	0	0	0	0	0	0
